# Supplementary material for: Open-access database of literature derived drug-related Torsade de Pointes cases
Source: BMC Pharmacol Toxicol. 2022 Jan 10;23:7. doi: 10.1186/s40360-021-00548-0 (PMC8750847; doi:10.1186/s40360-021-00548-0)
Supplement: Supplementary file 1 — Additional file 1: Excel file S1. An Excel file of the database of the literature-derived drug-related Torsade de Pointes cases. [file 40360_2021_548_MOESM1_ESM.xlsx]

## Sheet: Arkusz1
Case ID and source			Drugs and alcohol intake										Patient/population characteristic			Patient’s general health parameters				ECG parameters			Lab measurements [concetrations in plasma]													Clinical management and outcome				Comments	Drug's properties								FDA reports [Data as of March 31, 2021]
Case no.	Source	PMID	Suspected drug	Suspected drug's daily dose [mg] (or [mg/kg] if indicated)	Dosing informatin	Suspected drug's route of administration	Concomitant drugs	Concomitant drugs' daily dose [mg] (or [mg/kg] if indicated)	Concomitant drugs' dosing informatin	Concomitant drugs' routes of administration	Overdose	Alcohol	Age	Sex	Diseases	BP [mmHg]	HR [1/min]	Breaths [1/min]	Temp [°C]	QRS [ms]	QT [ms]	QTc [ms]	Creatinin kinaze [U/L]	blood pH	Suspected drug's conc [ng/mL]	Suspected drug's therapeutic range [ng/mL]	Na+ [mmol/L]	K+ [mmol/L]	Mg2+ [mmol/L]	Ca2+ [mg/dL]	Cl- [mmol/L]	HCO3-[mmol/L]	lactic acid [mmol/L]	BUN [mg/dL]	Creatinine [mg/dL]	Applied clinical TdP management	QRS postintervention [ms]	QT/QTc postintervention [ms]	Therapy results	Additional comments	SMILE	Molecular Weight (g/mol)	TPSA (Å)	LogP	HBA	HBD	Number of rotatable bonds	Number of heavy atoms	Total No of reports
1	Pedersen, 2007	17719337	Dofetilide	1/0.5	0.50 mg BID for patients in sinus rhythm and 0.25 mg BID for those with atrial fibrillation	p.o.	ACEi (986), β Blocker (333)						50-84	M+F	heart failure+myocardial infraction							365 - 494						3.4-5.2	0.71-1.21											A total population of 1.511 patients received dofetilide. and of these 32 (2.1%) developed TdP (47% of this were women).	CN(CCC1=CC=C(C=C1)NS(=O)(=O)C)CCOC2=CC=C(C=C2)NS(=O)(=O)C	441.56	121.57	1.93	6	2	11	29	8650
2	Lee, 2004	15135720	Famotidine	40	20 BID	nasogastric tube	glyburide, lisinopril, furosemide, colace, hydrocodone/acetaminophen, and zolpidem		inpateint				92	M	diabetes mellitus, hypertension, coronary artery disease, and pacemaker implantation		100					618														Famotidine was discontinued		-/445	The patient did have a protracted hospital course complicated by worsening sepsis and multiorgan failure, he died on the 34th hospital day.		C1=C(N=C(S1)N=C(N)N)CSCCC(=NS(=O)(=O)N)N	337.45	237.75	-0.26	6	4	7	20	17208
3	Lee, 2004	15135720	Famotidine	20		i.v.	amiodarone	200					50	M	history of atrial flutter		90					596, 554						normal	normal	normal						Famotidine was discontinued		-/477, -/451	The QTc gradually returned close to baseline after famotidine was discontinued.	Postoperatively: epinephrine, intravenous amiodarone, dopamine, intravenous fentanyl, cefazolin, famotidine	C1=C(N=C(S1)N=C(N)N)CSCCC(=NS(=O)(=O)N)N	337.45	237.75	-0.26	6	4	7	20	17208
4	Issa, 2015	26076856	Levetiracetam	2000	1000 BID	p.o.	carbamazepine						24	F	seizure disorder and previously undiagnosed long QT syndrome							771			34000											lidocaine, i.v. magnesium		-/670	recovered to baseline, and in the 2-year follow up period her seizures have been well controlled on clobazam with no further episodes of ventricular tachyarrhythmia	Carbamazepine as 8,1 µg/ml. Point mutation was identified in the KCNH2 potassium channel (Met645Ile)	CCC(C(=O)N)N1CCCC1=O	170.21	63.4	0.08	2	1	3	12	51017
5	Sidhu, 2013	24004398	Terlipressin	?			antibiotics					+	47	F	excessive alcohol consumption who was admitted with jaundice, two days post-admission she had a significant gastrointestinal bleed						542							3.3	0.58											concluded that terlipressin was the cause of the QT prolongation leading to the torsades de pointes arrest	C1CC(N(C1)C(=O)C2CSSCC(C(=O)NC(C(=O)NC(C(=O)NC(C(=O)NC(C(=O)N2)CC(=O)N)CCC(=O)N)CC3=CC=CC=C3)CC4=CC=C(C=C4)O)NC(=O)CNC(=O)CNC(=O)CN)C(=O)NC(CCCCN)C(=O)NCC(=O)N	1227.37	563.45	-4.78	17	16	31	85	62
6	Chen, 2006	16615675	Hydroxychloroquine	200		p.o.	theophylline+prednisolone	200+15		p.o.			67	F	systemic lupus erythematosus, asthma	106/56	97	22	36.6	50	600						130	4.3	1	7.6						lidocaine, defibrillation, i.v. MgSO4, isoprotereno,		500-530	Three weeks after admission, the ventricular dysrhythmias had abated and the patient was discharged on no anti-arrhythmic drugs	theophylline level was 5.3 μg/ml, CK-MB: 19	CCN(CCCC(C)NC1=C2C=CC(=CC2=NC=C1)Cl)CCO	335.87	48.39	3.37	3	2	9	23	45472
7	Rajabi, 2011	23051122	Risperidone	4		p.o.	cotrimoxazole	920	460 BID				47	F	acute psychosis + urinary tract infection							460																		Patient death was related to TdP	CC1=C(C(=O)N2CCCCC2=N1)CCN3CCC(CC3)C4=NOC5=C4C=CC(=C5)F	410.48	64.16	3.62	6	0	4	30	95070
8	Ritchie, 2008	19270852	Risperidone	0.25, 0.5, 0.75	increased to 0.5 mg daily on hospital day 37, and increased to 0.75 mg daily on hospital day 42	p.o.	fluoxetine+clonazepam	60 + 1	daily + in two dose (0,5 mg BD) 1st: 20 mg fluoxetine + 5 mg olanzapine 2nd: 40 mg fluoxetine + 0,5 mg clonazepam(BD) 3rd: 40 mg fluoxetine + 0,5mg clonazepam (BD) + 2,5 mg olanzapine 4th: 40 mg fluoxetine + 0,5mg clonazepam (BD) 5th: 60 mg fluoxetine + 0,5mg clonazepam(BD) + rispeidone 0.25 (then 0,5 and 0,75)				15	F	anorexia nervosa (BMI 18 kg/m2 )							473																		Patient death was related to TdP	CC1=C(C(=O)N2CCCCC2=N1)CCN3CCC(CC3)C4=NOC5=C4C=CC(=C5)F	410.48	64.16	3.62	6	0	4	30	95070
9	Raviña, 2007	16859777	Risperidone	?									elderly	F	underwent Holter monitor recording		37					760																		HR after discontinuation 80/min Later the patient developed a cystitis which was treated with cotrimoxazole (3 × 960 mg). In response to this therapy, QTc became again prolonged (500 ms). No arrhythmias were documented.	CC1=C(C(=O)N2CCCCC2=N1)CCN3CCC(CC3)C4=NOC5=C4C=CC(=C5)F	410.48	64.16	3.62	6	0	4	30	95070
10	Blaschke, 2007	18030657	Risperidone	2		p.o.	ramipril+nifedipine+citalopram	20 (citalopram)					77	F	hospitalized because of routine Holter monitor recording documenting TdP, medical history included latent hypothyroidism, type 2 diabetes mellitus, and hypertension	150/77	44				510	490						4								discontinuation of risperidone and citalopram		/398		HR after discontinuation 80/min Later the patient developed a cystitis which was treated with cotrimoxazole (3 × 960 mg). In response to this therapy, QTc became again prolonged (500 ms). No arrhythmias were documented.	CC1=C(C(=O)N2CCCCC2=N1)CCN3CCC(CC3)C4=NOC5=C4C=CC(=C5)F	410.48	64.16	3.62	6	0	4	30	95070
11	Tei, 2004	15345794	Risperidone	0.5		p.o.	morphine+glyburide			p.o.			84	F	advanced colon cancer and severe cachexia		200					580														she immediately received 2,47 g IVof magnesium sulfate				serum glucose 663 mg/dl	CC1=C(C(=O)N2CCCCC2=N1)CCN3CCC(CC3)C4=NOC5=C4C=CC(=C5)F	410.48	64.16	3.62	6	0	4	30	95070
12	Harrison-Woolrych, 2006	16542208	Sibutramine	?			cisapride						50	F																										fatal case of torsade de pointes 29 days after starting sibutramine	CC(C)CC(C1(CCC1)C2=CC=C(C=C2)Cl)N(C)C	279.85	3.24	4.61	1	0	5	19	7165
13	Vieweg, 2005	16156840	Quetiapine	100		p.o.	escitalopram	20				+	45	F	30-year history of alcohol abuse complicated by recurrent depression		80			86	476	548	3242					4.1	0.62	8.8				normal	normal					classical torsade de pointes lasting <10 min that resolved spontaneously CK 3242 U/l (normal range 40-325 U/l), serum myoglobin 137 lg/l (normal range 0-76 lg/l), and CK MB mass 37.0 lg/l (normal range 0.0-8.0 lg/l)	C1CN(CCN1CCOCCO)C2=NC3=CC=CC=C3SC4=CC=CC=C42	383.51	73.6	2.77	4	1	6	27	97152
14	Digby, 2010	20544619	Quetiapine	350		p.o.	Quetiapine, Citalopram, Hydrochlorotiazide, Clonazepam, Acamprosate, Atenolol, Ranitidine, Mirtazipine, Rosuvastatin	350, 60, 25, 3, 999, 50, 150, 30, 10	50 mg TID and 200 mg QHS, 60 mg OD, 25 mg OD, 1 mg TID, 333 mg TID, 25 mg BID, 150 mg OD, 30 mg QHS, 10 mg OD			-	58	F	chronic alcohol abuse, congestive heart failure, chronic obstructive pulmonary disease, obstructive sleep apnea, and hypertension							720						2.5	0.75							intravenous magnesium sulphate and metoprolol, a temporary transvenous pacemaker to increase the HR to 120 bpm, and all medications known to be associated with a prolonged QT interval were discontinued		/410		TdP was documented in an ECG strip that is not of sufficient quality to be published	C1CN(CCN1CCOCCO)C2=NC3=CC=CC=C3SC4=CC=CC=C42	383.51	73.6	2.77	4	1	6	27	97152
15	Pham, 2006	16849620	Fluconazole	200	later adjusted accoding to her renal function	i.v.	domperidone						33	F	5 year history of systemic lupus erythematosus		50, 72		39		748	675					137, 144	4, 4.29	0.76, 0.89	8.5, 7.9755					1.03	infusion of magnesium and isoproterenol		443		Domperidone initiated the day before fluconazole, amoxicillin/clavulanate and gentamicin, Vancomycin, prednisone was used but Vancomycin was added later. Paper contains tabele with overview of dospital course including day, QTc, doses and other drugs, elevated C-reactive protein serumconcentration (28.9 mg/dL), urea 23.0 mg/dl, serum antinuclear factor concentration was 800 U/L and anti-dsDNA was…	C1=CC(=C(C=C1F)F)C(CN2C=NC=N2)(CN3C=NC=N3)O	306.27	81.65	0.88	7	1	5	22	21845
16	Salem, 2019	31477476	Interferon-Alpha	?			beta-blockers+testosterone						72	M	hypertension, ischaemic cardiomyopathy							577														Testosterone supplementation was introduced		448	Four days after testosterone supplementation, T-wave morphology and QTc had normal-ized (448 ms)	QTc hadincreased progressively from 447 ms in 2013 to 466 ms in 2014, 565 ms in 2015 and 577 ms in January 2016	CCCN(CCOC1=C(C=C(C=C1Cl)Cl)Cl)C(=O)N2C=CN=C2.C(S(=O)(=O)[O-])(I)I.[Na+]	746.55	112.94	2	6	0	9	31	-
17	Salem, 2019	31477476	Amiodarone	?			bisoprolol, hydroxyzine						75	M	paroxysmal bradycardia-tachycardia syndrome, ischaemic cardiomyopathy, and moderate renal insufficiency							530, 660														Amiodarone and hydroxyzine withdrawal and testosterone supplementation was started		< 500			CCCCC1=C(C2=CC=CC=C2O1)C(=O)C3=CC(=C(C(=C3)I)OCCN(CC)CC)I	645.31	42.68	6.49	4	0	11	31	33532
18	Salem, 2019	31477476	Amiodarone	?									63	M	hypertension,prostate adenoma, familial history of sudden death						prolonged																				CCCCC1=C(C2=CC=CC=C2O1)C(=O)C3=CC(=C(C(=C3)I)OCCN(CC)CC)I	645.31	42.68	6.49	4	0	11	31	33532
19	Salem, 2019	31477476	Degarelix	?	for 1.5 months	s.c.							59	M	prostate cancer							490						normal													CC(C)CC(C(=O)NC(CCCCNC(C)C)C(=O)N1CCCC1C(=O)NC(C)C(=O)N)NC(=O)C(CC2=CC=C(C=C2)NC(=O)N)NC(=O)C(CC3=CC=C(C=C3)NC(=O)C4CC(=O)NC(=O)N4)NC(=O)C(CO)NC(=O)C(CC5=CN=CC=C5)NC(=O)C(CC6=CC=C(C=C6)Cl)NC(=O)C(CC7=CC8=CC=CC=C8C=C7)NC(=O)C	1632.3	512.87	0.66	18	17	0	0	3113
20	Salem, 2019	31477476	Alfuzosin	?	for 4 months		Degarelix			s.c.			66	M	Prostate cancer (metastatic), hypertension, alcoholic, smoker, pulmonary cancer, cerebral cavernoma, chronic pulmonary insufficiency							600														introduction of nadolol and withdrawal of alfusozine, defibrillator implanted					CN(CCCNC(=O)C1CCCO1)C2=NC3=CC(=C(C=C3C(=N2)N)OC)OC	389.45	111.83	1.58	6	2	9	28	3494
21	Salem, 2019	31477476	Leuprolide	?		i.m.							78	M	prostate cancer, diabetes, Alzheimer's disease		bradycardia				prolonged																			death in hospital	CCNC(=O)C1CCCN1C(=O)C(CCCN=C(N)N)NC(=O)C(CC(C)C)NC(=O)C(CC(C)C)NC(=O)C(CC2=CC=C(C=C2)O)NC(=O)C(CO)NC(=O)C(CC3=CNC4=CC=CC=C43)NC(=O)C(CC5=CN=CN5)NC(=O)C6CCC(=O)N6	1209.4	431.54	0.17	14	15	41	87	54679
22	Salem, 2019	31477476	Abiraterone	?		p.o.	goserelin			s.c.			77	M	prostate cancer, ischeamic cardiomyopathy, LV dysfunction							650						2.7								abiraterone, withdrawal, amiodarone and isoprenaline administration and potassium supplementation		460			CC12CCC(CC1=CCC3C2CCC4(C3CC=C4C5=CN=CC=C5)C)O	349.51	33.12	4.48	2	1	1	26	26382
23	Salem, 2019	31477476	Abiraterone	?	6 months	p.o.							74	M	prostate cancer, hypertension, diabetes, anxiety							620						2.5		16.432						6 days after abiraterone withdrawal and potassium supplementation		440			CC12CCC(CC1=CCC3C2CCC4(C3CC=C4C5=CN=CC=C5)C)O	349.51	33.12	4.48	2	1	1	26	26382
24	Salem, 2019	31477476	Abiraterone	?		p.o.	Leuprolide			s.c.			79	M	prostate cancer, hypertension, ischaemic cardiomyopathy	malignant hypertension												2.6												Death (cause: intractable TdP storm)	CC12CCC(CC1=CCC3C2CCC4(C3CC=C4C5=CN=CC=C5)C)O	349.51	33.12	4.48	2	1	1	26	26382
25	Salem, 2019	31477476	Bicalutamide	?		p.o.	Leuprorelin			injections			71	M	prostate cancer							516														introduction of beta-blockers, withdrawal of bicalutamide and leuprorelin, and rapid pacing, defibrillator implanted		472			CC(CS(=O)(=O)C1=CC=C(C=C1)F)(C(=O)NC2=CC(=C(C=C2)C#N)C(F)(F)F)O	430.37	115.64	3.06	9	2	7	29	5976
26	Salem, 2019	31477476	Citalopram	?			Flutamide			p.o.			85	M	prostate cancer, hypothyroidism																					amiodarone introduction			resolved		CN(C)CCCC1(C2=C(CO1)C=C(C=C2)C#N)C3=CC=C(C=C3)F	324.39	36.26	3.68	4	0	5	24	44787
27	Salem, 2019	31477476	Tiapride	?			Flutamide			p.o.			80	M	prostate cancer, depression, silicosis, alcoholic						prolonged															withdrawal of flutamide and tiapride			resolved		CCN(CC)CCNC(=O)C1=C(C=CC(=C1)S(=O)(=O)C)OC	328.43	84.09	1.71	5	1	9	22	1161
28	Kontopoulos et al., 1981	7301675	Sotalol	640	160 QID	p.o.	propranolol+hydrallazine+clonidine	480, 200, 0.45	160 TID, 50 QID, 0.15 TID				21	M	severe hypertension, glomerulonephritis	180/110	45					590					normal	normal	normal	normal									On the third day after sotalol was withdrawn and with continuous pacing his ECG returned to normal.	regular hospital haemodialysis	CC(C)NCC(C1=CC=C(C=C1)NS(=O)(=O)C)O	272.36	86.81	1.03	4	3	6	18	4950
29	Chu-Lin Tsai, 2005	15837031	Quinidine	600	200 TID, for 2 weeked before ED visit								46	F	diabetes, hypertension	90/50	50					660														temporary pacemaker (for 5 days) and discontinuation of quinidine			A repeat EKG on discharge showed normal sinus rhythm		COC1=CC2=C(C=CN=C2C=C1)C(C3CC4CCN3CC4C=C)O	324.42	45.59	2.81	4	1	4	24	819
30	Sahashi et al., 2018	29126547	Levofloxacin	?	5 days before admission, for infection		dabigatran+bisoprorol	300+1.25	since 3 months				62	F	experienced stroke associated with atrial fibrillation three months before the admission, infection							647						3.7	0.864							discontinuation of levoflocaxin and bisoprolol, intravenous administration of magnesium, and overdrive right ventricular pacing		500, 460	completely suppressed TdP		CC1COC2=C3N1C=C(C(=O)C3=CC(=C2N4CCN(CC4)C)F)C(=O)O	361.37	75.01	1.15	6	1	2	26	49116
31	Kanjanauthai, 2008	17919753	Citalopram	?									81	M	hypertension, diabetes mellitus, end-stage kidney disease, depression						572	695														Magnesium sulfate and isoproterenol, citalopram discontinuation				The patient started taking citalopram 4 months prior	CN(C)CCCC1(C2=C(CO1)C=C(C=C2)C#N)C3=CC=C(C=C3)F	324.39	36.26	3.68	4	0	5	24	44787
32	Tarabar, 2008	18570170	Citalopram	1000	SD, overdose	p.o.					+	+	36	F	bulimia and anorexia nervosa since age 15, alcohol abuse since age 21, and previous suicide attempts	84/44	102-150	17	37.3			572-600			447	40-110	133	3.1	1.25	9.2	77	34		12	1.2	2 mg MgSO4, 100 mg lidocaine, isoproterenol infused i.v. at 10 µg/mL, supple,emtal i.v. K, temporary transvenous pacemaker		529, 442	After MgSO4 her rhythm changed to bigeminy. Lidocaine was given with no effect. Approximately 20 minutes after presentation, the patient experienced selfterminating TdP, with transient hypotension and loss of consciousness. Following recovery, isoproterenol was infused, and she remained in sinus rhythm.	glucose 105 mg/dL, inorganic phosphorus 0.9 mg/dL, 33 hours post-ingestion desmethylcitalopram concentration was 123.2 ng/mL (therapeutic: 14–40 ng/mL)	CN(C)CCCC1(C2=C(CO1)C=C(C=C2)C#N)C3=CC=C(C=C3)F	324.39	36.26	3.68	4	0	5	24	44787
33	Fayssoil, 2011	21295285	Citalopram	20	daily for 3 weeks		amiodarone, fluindione, losartan, lercanidipine	200+ND+50+10					83	F	hypertension, depression and atrial fibrillation	120/60	60					526					normal	3	normal							magnesium and potassium, citalopram and amiodarone were discontinued		/385	normalization of the QTc and no relapse of TdP, normal kaliemia	Authors conclusion: In this case-report, the TdP was mainly favored by the presence of hypokalemia in a woman taking both citalopram and amiodarone	CN(C)CCCC1(C2=C(CO1)C=C(C=C2)C#N)C3=CC=C(C=C3)F	324.39	36.26	3.68	4	0	5	24	44787
34	Gregorio, 2011	19540606	Citalopram	40		p.o.	furosemide	25					48	F	depression, mild hypertension	130/70	75				620	670					136	2.1	0.6583		90					intravenous administation of magensium sulfate and potassium-glucose-insulin solution for 3 days, discontinuation of citalopram			Normalization of kaliemia, chloremia, and QT interval at ECG was observed at the fifth day from admission		CN(C)CCCC1(C2=C(CO1)C=C(C=C2)C#N)C3=CC=C(C=C3)F	324.39	36.26	3.68	4	0	5	24	44787
35	Le et al., 2019	30939273	Ibutilide	20	SD (2 i.v. infusions 10 mg each, separated by 30 mins)	i.v.	Atenolol, warfarin, amlodipine, lisinopril-hydrochlorothiazide, glipizide, terbinafine, atorvastatin, allopurinol, cefpodoxime, doxycycline, magesium sulfate, amiodarone						61	M	hypertension, type 2 diabetes mellitus, paroxysmal atrial fibrillation, recent pneumonia	107/-	139	16	37.1			488, 600			1231	50-130		3.1	0.9											7-day course of cefpodoxime and doxycycline. He had a history of minimally prolonged QTc interval, measured, for example, at 452 msec while in sinus bradycardia 7 years earlier. Ibutilide was given for pharmacologic conversion to sinus rhyth, but shortly after infusion his atral fibrillation resolved and he developed ventricular bigeminy with intermittent episode of sustained polymorphic VT.	CCCCCCCN(CC)CCCC(C1=CC=C(C=C1)NS(=O)(=O)C)O	384.58	78.02	3.63	4	2	14	26	251
36	Cullington, 2013	23809388	Methadone	170		p.o.							43	M	former intravenous heroin user, hepatitis B and C positive and enrolled in a drug treatment program							654					136	3.5	0.87	8.6168					1.052	2 g of intravenous magnesiumsulphate (8 mmol) and IV potassium supplementation (80 mmol potassium chloride over 24 h), three further episodes of sustained TdP occurred which required cardioversion and a magnesium infusion was commenced (72 mmol magnesium sulphate mixed with 100 ml 0.9% saline infused at 2.5 mmol/h, Initial medical therapy was unsuccessful therefore a temporary pacing wire was ins…		533, 340	QTc normalized 3 weeks after stopping methadone	His liver function tests were mildly deranged: ALT = 60 u/L, GGT = 202 u/L, Bili 9 mmol/L, ALT 60 u/L, Alb 38 g/L.	CCC(=O)C(CC(C)N(C)C)(C1=CC=CC=C1)C2=CC=CC=C2	309.45	20.31	4.06	2	0	7	23	15227
37	Peters, 2014	24508496	Olanzapine	40		p.o.	Olanzapine, Amisulpride, Biperiden, Benperidol, Lithium carbonate	40, 1600, 4, 68, 675					62	F	bipolar dosorder, after abdominal operation							580														The use of olanzapine, amisulpride, benperidol and lithium carbonate was stopped		470, 420	After olanzapine and amisulpride were not given again ventricular arrhythmias disappeared	The QTc interval on this medication before operation was normal (410 ms). After olanzapine and amisulpridewere given again in reduced doses ventricular arrhythmias reappeared and recurrent external defibrillation was necessary. The QTc interval was 570 ms.	CC1=CC2=C(S1)NC3=CC=CC=C3N=C2N4CCN(CC4)C	312.43	59.11	2.91	2	1	1	22	61784
38	Gil, 2003	14556883	Methadone	275		p.o.	Cotrimoxazole						36	M	HIV		46					600														isoproterenol, DC shock, pacemaker, IV magnesium, methadone reduction to 160		/570			CCC(=O)C(CC(C)N(C)C)(C1=CC=CC=C1)C2=CC=CC=C2	309.45	20.31	4.06	2	0	7	23	15227
39	Gil, 2003	14556883	Methadone	385		p.o.							34	M	HIV		52					640														methadone reduction to 120		/460			CCC(=O)C(CC(C)N(C)C)(C1=CC=CC=C1)C2=CC=CC=C2	309.45	20.31	4.06	2	0	7	23	15227
40	Gil, 2003	14556883	Methadone	700		p.o.	Foscarnet + Cotrimoxazole						31	M	HIV		70					510														IV magnesium, methadone discontinuation		/380			CCC(=O)C(CC(C)N(C)C)(C1=CC=CC=C1)C2=CC=CC=C2	309.45	20.31	4.06	2	0	7	23	15227
41	Ginwalla, 2009	19326637	Haloperidol	2		p.o.	metoprolol, lisinopril, prazosin	50, 40, 10	25 BID, 40 QD, 5 BID				74	M	hypertension and chronic renal insufficiency	144/82	45				590	579						3.9	1.9							defibrillation, i.v. magnesium, isoproterenol				creatinine was 2 mg/dl (baseline)	C1CN(CCC1(C2=CC=C(C=C2)Cl)O)CCCC(=O)C3=CC=C(C=C3)F	375.86	40.54	4.22	4	1	6	26	24265
42	Hanon, 2010	20177760	Methadone	100		p.o.							56	M	methadone maintenance treatment							620																			CCC(=O)C(CC(C)N(C)C)(C1=CC=CC=C1)C2=CC=CC=C2	309.45	20.31	4.06	2	0	7	23	15227
43	Hanon, 2010	20177760	Methadone	90		p.o.							60	M	methadone maintenance treatment							608						3.3													CCC(=O)C(CC(C)N(C)C)(C1=CC=CC=C1)C2=CC=CC=C2	309.45	20.31	4.06	2	0	7	23	15227
44	Hanon, 2010	20177760	Methadone	80		p.o.	trimethoprim-sulamethoxazole						52	M	methadone maintenance treatment, pneumonia							664																			CCC(=O)C(CC(C)N(C)C)(C1=CC=CC=C1)C2=CC=CC=C2	309.45	20.31	4.06	2	0	7	23	15227
45	Hanon, 2010	20177760	Methadone	160		p.o.							50	M	methadone maintenance treatment, pneumonia							560						3.3	1												CCC(=O)C(CC(C)N(C)C)(C1=CC=CC=C1)C2=CC=CC=C2	309.45	20.31	4.06	2	0	7	23	15227
46	Hanon, 2010	20177760	Methadone	140		p.o.	haloperdol						43	M	methadone maintenance treatment							480																			CCC(=O)C(CC(C)N(C)C)(C1=CC=CC=C1)C2=CC=CC=C2	309.45	20.31	4.06	2	0	7	23	15227
47	Hanon, 2010	20177760	Methadone	200		p.o.							61	M	methadone maintenance treatment							530																			CCC(=O)C(CC(C)N(C)C)(C1=CC=CC=C1)C2=CC=CC=C2	309.45	20.31	4.06	2	0	7	23	15227
48	Hanon, 2010	20177760	Methadone	250		p.o.	olanzapine						46	M	methadone maintenance treatment							620																			CCC(=O)C(CC(C)N(C)C)(C1=CC=CC=C1)C2=CC=CC=C2	309.45	20.31	4.06	2	0	7	23	15227
49	Hanon, 2010	20177760	Methadone	160		p.o.							57	F	methadone maintenance treatment							742						3.1													CCC(=O)C(CC(C)N(C)C)(C1=CC=CC=C1)C2=CC=CC=C2	309.45	20.31	4.06	2	0	7	23	15227
50	Hanon, 2010	20177760	Methadone	35		p.o.							50	M	methadone maintenance treatment							600																			CCC(=O)C(CC(C)N(C)C)(C1=CC=CC=C1)C2=CC=CC=C2	309.45	20.31	4.06	2	0	7	23	15227
51	Isbister, 2006	16584372	Amisulpride	32000	SD, overdose	p.o.	mirtazapine+valproate+amitriptyiline+omeprazol	300+7000+1250+ND	SD, overdose		+		40	M		120/70	90, 79				460, 560				23200															about 29 h after ingestion, the patient developed pulseless torsades de pointes, but sinus rhythm with a QT interval of 560ms was restored after a single direct current cardioversion shock, He had a second episode of torsades de pointes 32.5 h after ingestion, and an episode of ventricular tachycardia 34 h after ingestion	CCN1CCCC1CNC(=O)C2=CC(=C(C=C2OC)N)S(=O)(=O)CC	369.48	110.11	1.6	5	2	8	25	2695
52	Isbister, 2006	16584372	Amisulpride	4600	SD, overdose	p.o.					+		22	M		136/61	63				600, 580-640															200J direct current shock, isoprenaline 60 µg/h, after 1h 30 µg/h and continued for 20h		460, 360		Seven hours after ingestion, he had an episode of pulseless torsades de pointes, second 25 h after inegstion	CCN1CCCC1CNC(=O)C2=CC(=C(C=C2OC)N)S(=O)(=O)CC	369.48	110.11	1.6	5	2	8	25	2695
53	Manini, 2007	18072173	Ziprasidone	?	SD overdose, empty bottle of 60 mg tablets was found	p.o.	Amantadine, Ibuprofen		SD, overdose, empty bottle of 100 mg tablets + 600 mg tablets amantadine regular 100 mg twice daily	p.o.	+		30	F	suicide attempt, mental retardation and depression with psychotic features	118/76	60	16	37	92	800, 720	770, 750						3	0.95	normal		normal			normal	one liter of normal saline intravenously, oral potassium replacement therapy, intravenous magnesium bolus of 2 grams, followed by an infusion of 2.8 gm/hour. She received an additional 40 mEq intravenous potassium chloride over 1 hour and a total of 90 mEq over the first 24 hours. Amiodarone 150 mg was intravenously loaded over 30 minutes, isoproterenol infusion was initiated (2 mcg/min)		540, >500	No further episodes of TdP or ventricular tachycardia occurred once the QTc shortened below 500 ms, patient died due to sepsis and pulmonary embolism	Ziprasodone regular dose 60 mg twice daily , complete blood count, cardiac biomarkers, and urinalysis were within normal limits	C1CN(CCN1CCC2=C(C=C3C(=C2)CC(=O)N3)Cl)C4=NSC5=CC=CC=C54	412.94	76.71	3.57	3	1	4	28	5347
54	Mazur, 1995	8707432	Trazodone	150		p.o.	Amiodarone,Nifedipine,Furosemide,Aspirin	100+40+40+100					74	F	hypertension, stable effort angina pectoris, diastolic heart failure, a permanent WI pacemakerfor sick sinus syndrome, and depression	160/80	70				720	777					normal	normal								discontinuation of amiodarone and trasodone, iv lidocaine and magnesium, increasing the ventricular pacing rate to 90 beats/min		520/561	Intravenous lidocaine and magnesium failed to control episodes of polymorphous ventricular tacycardia, but they were successfully managed by increasing the ventricular pacing rate	JTc 561 ms	C1CN(CCN1CCCN2C(=O)N3C=CC=CC3=N2)C4=CC(=CC=C4)Cl	371.86	45.78	2.63	3	0	5	26	22813
55	Pimentel, 2008	18022786	Methadone	135		p.o.	metoprolol	100				21 mg/dL	40	F	hypertension	188/95	120	24	36.2			577					138	3.6	0.6172	8.4	98			4	0.8	The dosage of methadone was reduced to 60 mg per day, and metoprolol was discontinued. An angiotensin-converting enzyme inhibitor was begun to treat the hypertension	485			An albumin of 3.4 gm/dL. Liver function testing showed an SGOT level of 90 IU/L and SGPT level of 31 IU/L. The alkaline phosphatase level was 312 IU/L and the total bilirubin level was .6 mg/dL	CCC(=O)C(CC(C)N(C)C)(C1=CC=CC=C1)C2=CC=CC=C2	309.45	20.31	4.06	2	0	7	23	15227
56	Takaya, 2009	19944332	Donepezil	5		p.o.	bisoprolol	5					83	F	Alzheimer’s disease, diabetes mellitus, paroxysmal atrial fibrillation, history of anterior myocardial infarction	148/63	54				720	645						3.3						17.9	0.8	Discontinuation of all oral drugs, intravenous injection with potassium supplement, 5h later after detected TdP iv magesium sufate and lidocaine, after additional 5h TdP was detected again and iv isoprenaline was added, next day isoprenaline was gradually decreased and changed to oal preparations of cilostazol and orciprenaline		485		Donepezil was taken for over 2 years, high white blood cell count (11,900/ L), high plasma brain natriuretic peptide level (318.7 pg/ml). Renal and liver dysfunction was not confirmed (aspartate aminotransferase 16 IU/L, alanine aminotransferase 7 IU/L)	COC1=C(C=C2C(=C1)CC(C2=O)CC3CCN(CC3)CC4=CC=CC=C4)OC	379.49	38.77	4	4	0	6	28	13457
57	Yamagiwa, 2010	20199131	Eperisone	5000	SD, overdose	p.o.	triazolam	2.5	SD, overdose, regular 0.125 mg/day		+		60	M	cerebral infarction, spastic palsy, and hypertension, suicide attempt	80/52, 67/40	66, 40	14				820, 825	2 IU/L		15360	7.5-7.9	142	3.8	0.9875	17.4339						in 0.5 mg atropine and 5 μg/kg.min dopamine, gastric lavage, activated charcoal, magnesium sulfate, temporary transvenous cardiac pacemaker		443		Regularly she was being treated with eperisone (150 mg/day), nifedipine (40 mg/day), and triazolam (0.125 mg/day); White blood cell count 6.8 × 103/mm3, creatine kinase-MB 2 IU/L, troponin I 0.05 ng/mL, albumin 4.0 mg/dL. Liver function tests revealed that the aspartate transaminase was 22 IU/L and the alanine aminotransferase was 15 IU/L, triazolam 110.8 ng/mL (therapeutic range, <1.4 ng/mL), an…	CCC1=CC=C(C=C1)C(=O)C(C)CN2CCCCC2	259.39	20.31	3.54	2	0	5	19	210
58	Choo, 2009	19291568	Droperidol	2.5	SD given by paramedics	i.v.	ondanserton	4		i.v.			47	F	hypertension, infrarenal aortic stenosis, chronic pain, gastroesophageal reflux, anxiety, depression	87/52	102					446						3.4	0.6583							Saline bolus, fluids, iv magnesium, the nortriptyline and fluoxetine were discontinued.			The patient had no further arrhythmias. She was discharged on hospital day 5 with a diagnosis of stress cardiomyopathy in the setting of underlying coronary artery disease.	Medications recorded by EMS were hormone-replacement therapy, morphine sulfate, and cimetidine; after her arrival in the ED, the patient was noted to have been prescribed nortriptyline and fluoxetine.	C1CN(CC=C1N2C3=CC=CC=C3NC2=O)CCCC(=O)C4=CC=C(C=C4)F	379.43	58.1	3.56	4	1	6	28	1644
59	Desmukh, 2012	22412232	Citalopram	80	40 BID, started 2 weeks before admission	p.o.							40	F	depression	130/90	90		37.2			535						0.97	0.6583						0.7	150-mg bolus of amiodarone, 2g bolus of magnesium sulfate followed by a 3mg/mic infusion, because concealed long QT syndrome (LQTS) could not be ruled out, she was started on 40mg/d of nadolol		469	Upon follow-up 6 months later, the patient’s QTc interval remained stable and she had experienced no further syncopal episodes	Oxygen saturation, 96% on room air, creatinine clearance was >60 mL/min, in the absence of citalopram overdose or liver or renal dysfunction, our presumptive diagnosis was concealed congenital LQTS that was unmasked by citalopram. Patient was switched from fluoxetine 4 weeks before the presentation. Diagnosis was concealed congenital LQTS that was unmasked by citalopram. Potassium value was conve…	CN(C)CCCC1(C2=C(CO1)C=C(C=C2)C#N)C3=CC=C(C=C3)F	324.39	36.26	3.68	4	0	5	24	44787
60	Huang, 2007	17408770	Sulpiride	3200	800 QID	p.o.	fluoxetine, trazodone	40, 25	20 BID, 25 QD				70	F	bipolar disorder							680						3.7	0.9052							lidocaine and mexitil, her medication were stoped		420		In the paper is written "the blood tests and electrolyte levels (potassium=3.7 mg/dl, magnesium=2.2 mg/dl) drawn in the ER were within normal limits". As the 3.7 mg/dl is below the limit, it was assumed that there was mistake with unites, and it should be mmol/l.	CCN1CCCC1CNC(=O)C2=C(C=CC(=C2)S(=O)(=O)N)OC	341.43	110.11	0.76	6	2	7	23	1416
61	Irie, 2010	20966611	Propofol	95	SD bolus, followed by a 0.98 mg/kg/h continuous infusion	i.v.	Cefazoline	8000	SD	i.v.			70	M	infective endocarditis							712						4.1	1.1109	7.6					0.11	discontinuation of propofol		461		hemoglobin 9.4 g/dL. The serum concentrations of aspartate aminotrasferase (21 IU/L), alanine aminotransferase (2 IU/L), serum albumine concentration 1.4 g/dL	CC(C)C1=C(C(=CC=C1)C(C)C)O	178.27	20.23	3.36	1	1	2	13	18137
62	Thanavaro, 2010	21411146	Methadone	110		p.o.	glyburide,hydrochlorothiazide,lisinopril,metformin	5, 25, 20, 2000	5 QD, 25 QD, 20 QD, 1000 BID				61	M	smoking, diabetes mellitus, hypertension, anemia, posttraumatic stress disorder, and anxiety, heroin addiction							626						2.5	0.6172							Potassium and magnesium i.v.		538		an irregular pulse, a grade 2/6 holosystolic murmur, and few scattered rhonchi. Laboratory studies revealed anemia (hemoglobin/hematocrit 8.1/26.2). He developed TdP	CCC(=O)C(CC(C)N(C)C)(C1=CC=CC=C1)C2=CC=CC=C2	309.45	20.31	4.06	2	0	7	23	15227
63	Thiruvenkaiajaran, 2010	20514968	Sevoflurane		SD, targeted to a minimum alveolar concentration of 1.0.	inhalation	propofol, fentanyl, vecuronium, midazolam, paracetamol, amoxicillin, gentamicin, insulin and in regular therapy despite operation: gliclazide, metformin, ramipril, simvastatin, isosorbide dinitrate and nitroglycerine						79	F	II diabetes mellitus, ischaemic heart disease and hypertension		150					690						4.2		4.5689										Preoperative ECG showed normal sinus rhythm at 64 bpm with a QTc interval of 450 ms, potassium and cacium were within normal limits.	C(OC(C(F)(F)F)C(F)(F)F)F	200.05	9.23	2.94	8	0	4	12	5433
64	Jackson, 1997	9308514	Haloperidol	15	5 TID; discontinued by the patient 2 weeks prior to the current admission, after admission 2mg TID	p.o.	divalproex sodium+benztropine mesylate	250, 4	125 BID, 1 QID				66	F	chronic paranoid schizophrenia	122/66	72											4.6		8.9						Magnesium sulfate, epinephrine, atropine, and lidocaine		290/-			C1CN(CCC1(C2=CC=C(C=C2)Cl)O)CCCC(=O)C3=CC=C(C=C3)F	375.86	40.54	4.22	4	1	6	26	24265
65	Cicci, 2019	31911979	Loperamide	160		p.o.					+		23	F		84/34	109					554, 613														Lidocaine, magnesium, three electrical cardioversions			In follow-up, the patient appeared well and had normalization of laboratory values, electrocardiogram, and LVEF		CN(C)C(=O)C(CCN1CCC(CC1)(C2=CC=C(C=C2)Cl)O)(C3=CC=CC=C3)C4=CC=CC=C4	477.04	43.78	4.67	3	1	8	34	18116
66	Rossi, 2010	20394569	Domperidone	60	SD bolus	i.v.	Dexamethasone						57	F	Ovarian carcinoma																										C1CN(CCC1N2C3=C(C=C(C=C3)Cl)NC2=O)CCCN4C5=CC=CC=C5NC4=O	425.91	78.82	3.41	3	2	5	30	2729
67	Colombo, 2009	22276012	Doxorubicin	?	234 mg cumulative dose	i.v.	idarubicin	75					54	M	progressive micro-molecular multiple myeloma						450	554						3.23	0.7776	7.1						suspend the planned second cycle of VAD and to rapidly restore electrolytic balance, resolving the ventricular arrhythmia			died at home due to the progression of the haematooncological disease	The electrocardiogram (ECG) performed at admission was normal and showed a QT of 300 ms with QTc of 401 m (HR was 110 bpm)	CC1C(C(CC(O1)OC2CC(CC3=C2C(=C4C(=C3O)C(=O)C5=C(C4=O)C(=CC=C5)OC)O)(C(=O)CO)O)N)O	543.52	206.07	0.44	12	6	5	39	75647
68	Woosley, 1993	8445816	Terfenadine	120	5 days of use								79	M	cirrhosis						580																				CC(C)(C)C1=CC=C(C=C1)C(CCCN2CCC(CC2)C(C3=CC=CC=C3)(C4=CC=CC=C4)O)O	471.67	43.7	5.73	3	2	9	35	6199
69	Woosley, 1993	8445816	Terfenadine	3360	SD, intentional overdose						+		16	M	suicide attempt						560																				CC(C)(C)C1=CC=C(C=C1)C(CCCN2CCC(CC2)C(C3=CC=CC=C3)(C4=CC=CC=C4)O)O	471.67	43.7	5.73	3	2	9	35	6199
70	Woosley, 1993	8445816	Terfenadine	900	SD, intentional overdose						+		45	F							600							hypokaliemia												intentional overdose	CC(C)(C)C1=CC=C(C=C1)C(CCCN2CCC(CC2)C(C3=CC=CC=C3)(C4=CC=CC=C4)O)O	471.67	43.7	5.73	3	2	9	35	6199
71	Woosley, 1993	8445816	Terfenadine	180	35 days of use		ketoconazole						80	F	Ischemic heart disease						600																				CC(C)(C)C1=CC=C(C=C1)C(CCCN2CCC(CC2)C(C3=CC=CC=C3)(C4=CC=CC=C4)O)O	471.67	43.7	5.73	3	2	9	35	6199
72	Woosley, 1993	8445816	Terfenadine	120	2 days of use								45	F	history of alcohol abuse						520							hypokalemia													CC(C)(C)C1=CC=C(C=C1)C(CCCN2CCC(CC2)C(C3=CC=CC=C3)(C4=CC=CC=C4)O)O	471.67	43.7	5.73	3	2	9	35	6199
73	Woosley, 1993	8445816	Terfenadine	120	7 days of use		ketoconazole						53	M							600																				CC(C)(C)C1=CC=C(C=C1)C(CCCN2CCC(CC2)C(C3=CC=CC=C3)(C4=CC=CC=C4)O)O	471.67	43.7	5.73	3	2	9	35	6199
74	Woosley, 1993	8445816	Terfenadine	120	12 days of use		ketoconazole						39	F							655																				CC(C)(C)C1=CC=C(C=C1)C(CCCN2CCC(CC2)C(C3=CC=CC=C3)(C4=CC=CC=C4)O)O	471.67	43.7	5.73	3	2	9	35	6199
75	Woosley, 1993	8445816	Terfenadine	120	14 days of use								61	F	history of alcohol abuse						653																				CC(C)(C)C1=CC=C(C=C1)C(CCCN2CCC(CC2)C(C3=CC=CC=C3)(C4=CC=CC=C4)O)O	471.67	43.7	5.73	3	2	9	35	6199
76	Woosley, 1993	8445816	Terfenadine	120	3 days of use								57	M	history of alcohol abuse						600							hypokalemia													CC(C)(C)C1=CC=C(C=C1)C(CCCN2CCC(CC2)C(C3=CC=CC=C3)(C4=CC=CC=C4)O)O	471.67	43.7	5.73	3	2	9	35	6199
77	Woosley, 1993	8445816	Terfenadine	120	10 days of use		ketoconazole						64	M							600							hypokalemia													CC(C)(C)C1=CC=C(C=C1)C(CCCN2CCC(CC2)C(C3=CC=CC=C3)(C4=CC=CC=C4)O)O	471.67	43.7	5.73	3	2	9	35	6199
78	Woosley, 1993	8445816	Terfenadine	120	10 days of use		ketoconazole						66	M							600																				CC(C)(C)C1=CC=C(C=C1)C(CCCN2CCC(CC2)C(C3=CC=CC=C3)(C4=CC=CC=C4)O)O	471.67	43.7	5.73	3	2	9	35	6199
79	Woosley, 1993	8445816	Terfenadine	120	5 days of use								62	M	cirrhosis						620																				CC(C)(C)C1=CC=C(C=C1)C(CCCN2CCC(CC2)C(C3=CC=CC=C3)(C4=CC=CC=C4)O)O	471.67	43.7	5.73	3	2	9	35	6199
80	Woosley, 1993	8445816	Terfenadine	120									72	F							600																				CC(C)(C)C1=CC=C(C=C1)C(CCCN2CCC(CC2)C(C3=CC=CC=C3)(C4=CC=CC=C4)O)O	471.67	43.7	5.73	3	2	9	35	6199
81	Woosley, 1993	8445816	Terfenadine	120	7 days of use								59	F	cirrhosis						500																				CC(C)(C)C1=CC=C(C=C1)C(CCCN2CCC(CC2)C(C3=CC=CC=C3)(C4=CC=CC=C4)O)O	471.67	43.7	5.73	3	2	9	35	6199
82	Woosley, 1993	8445816	Terfenadine	120	365 days of use								65	F	congestive heart failure						580							hypokalemia													CC(C)(C)C1=CC=C(C=C1)C(CCCN2CCC(CC2)C(C3=CC=CC=C3)(C4=CC=CC=C4)O)O	471.67	43.7	5.73	3	2	9	35	6199
83	Woosley, 1993	8445816	Terfenadine	120	3 days of use		ketoconazole						69	M							430																				CC(C)(C)C1=CC=C(C=C1)C(CCCN2CCC(CC2)C(C3=CC=CC=C3)(C4=CC=CC=C4)O)O	471.67	43.7	5.73	3	2	9	35	6199
84	Woosley, 1993	8445816	Terfenadine	180	60 days of use		ketoconazole						22	F							660																				CC(C)(C)C1=CC=C(C=C1)C(CCCN2CCC(CC2)C(C3=CC=CC=C3)(C4=CC=CC=C4)O)O	471.67	43.7	5.73	3	2	9	35	6199
85	Green, 1990	2321077	Pentamidine	250	4mg/kg/day, started in the hospital	i.v.	cyclosporine+azathioprine+prednisone+furosemide+ranitidine+aspirin+genciclovir	200, 175, 15, 40, 150, 1tab, 160					58	F	chronic glomerulonephritis	120/70	90, 30	32	37.3		430, 440	466, 490						4.6, 4.2	0.7817	8.6					1.6, 2.4, 2.6	withheld of pentamidine and ganciclovir withheld, atropine (iv), epinephrine (iv), isoproterenol (iv), magnesium sulfate (iv),			died	cyclosporine on addmision 675 ng/ml	C1=CC(=CC=C1C(=N)N)OCCCCCOC2=CC=C(C=C2)C(=N)N	340.42	118.2	2.72	4	4	10	25	1589
86	Traficante, 2017	29849428	Methadone	140		p.o.	Alprazolam, levetiracetam	1, ?	0.5 BID, ?				53	F	single seizure just prior to arrival, anxiety, heroin dependence	129/81	62	17	36.3	92	622	616														magnesium 2 grams intravenous		363/-		blood sugar 125 mg/dl	CCC(=O)C(CC(C)N(C)C)(C1=CC=CC=C1)C2=CC=CC=C2	309.45	20.31	4.06	2	0	7	23	15227
87	Philips, 2007	17313469	Voriconazole	6 mg/kg, 400, 600	2 doses of 6 mg/kg administered 12 h apart, followed by oral therapy, initially 200 mg twice daily and subsequently increased to 300mg twice daily	i.v., p.o.	furosemide, ondasetron, esomeprazole	40, 8, 20					62	F	AML, recently completed induction chemotherapy, admitted to the hospital after experiencing 2 episodes of loss of consciousness, arthritis, previous cesarean sections, and varicose vein ligation		106					455, 507						0.77, 0.79	0.6172, 0.6172	8, 7.8					0.9	voriconazole was discontinued			QTc returned to baseline	4d before admission, she completed a chemotherapy with daunorubicin (3 days) and cytarabine (7 days).	CC(C1=NC=NC=C1F)C(CN2C=NC=N2)(C3=C(C=C(C=C3)F)F)O	349.31	76.72	2.4	8	1	5	25	13789
88	Bodenhamer, 1993	8340583	Quinine	16250	SD, overdose	p.o.	verapamil, furosemide, prednisone, acyclovir, cyclosporin, minoxidil, insulin, famotidine, metoclopramide, trimethoprim-sulfamethoxazole, quinine.				+		49	F	suicide attempt, insulin dependent diabetes mellitus, blindness secondary to diabetic retinopathy, end stage renal disease, hypertension, renal transplantation 3 months prior	216/104, 132/84	80, 66	16	36.6	100, 130	520	530			8000	1000 - 3000								18	1.1	Charcoal and sorbitol, 2 ampules of NaHCO, were given intravenously and a continuous NaHC03 infusion was begun. 2 hours later increasing polymorphous ventricular ectopy and ventricular tachycardia were noted. Lidocaine and additional sodium bicarbonate failed to control the ectopy, and torsades de pointes associated with hypotension developed. External pacing was not tolerated, and an isoproteren…	100, 130				COC1=CC2=C(C=CN=C2C=C1)C(C3CC4CCN3CC4C=C)O	324.42	45.59	2.81	4	1	4	24	1718
89	Choudhri, 1995	7731343	Clofazimine	300	100 TID	p.o.	dapsone+azathioprine+prednisone+sucralfate+warfarin+hydrochlorthiazide+hyoscine butylbromiden+fluoride+ NPH+regular humulin insulin+thalidomide+vitamin D supplements, antacid, chloroquine, corticosteroids,	100, 100, 27.5, 4000, 5, 50, 20, 40, 32 u, 10 u, 100/200, ?	100 mg OD+ 100 mg OD+27,5 mg OD+ 1g qid + 5 mg od + 50 mg od + 10 mg AC meals and at hS + 20 mg BID+ 32 u + 10u+ 100 mg od and bid altenate dats +?	p.o.			66	M	erythema nodosum leprosum	110/56	72	18	36.7		600								0.68						normal	lidocaine i.v., magnesium i.v.,		440/-	No further arrhythmias were observed after 5 days and lidocaine was discontinued. The electrocardiogram reverted to normal 9 days after admission.	Clofazimine (half-life: 70 days) was stoped 1 week before addmision due to GI toxicity. Soon after admission he developed several short runs of ventricular tachycardia with a morphology suggestive of torsade de pointe.	CC(C)N=C1C=C2C(=NC3=CC=CC=C3N2C4=CC=C(C=C4)Cl)C=C1NC5=CC=C(C=C5)Cl	473.4	42.21	6.43	2	1	4	33	3001
90	Lee, 2020	32089073	Pembrolizumab		13 cycles		Axitinib						37	F	alveolar soft part sarcoma, metastatic to the lungs		48				497	536, 478, 497						4.2	0.9							Azithromycin 500 mg daily, prednisone 80 mg daily					-	-	-	-	-	-	-	-	28661
91	Bibler, 1988	3263912	Pentamidine	4 mg/kg	SD in hospital	i.v.							37	M	Pneumocystis pneumonia, idiopathic secretory diarrhea, tension pneumothorax, Staphylococcus aureus bacteremia, HIV						330	440						normal	normal	normal						lidocaine i.v., procainamide i.v., calcium chloride and magnesium sulfate		280/410	died		C1=CC(=CC=C1C(=N)N)OCCCCCOC2=CC=C(C=C2)C(=N)N	340.42	118.2	2.72	4	4	10	25	1589
92	Stewart, 2010	20529041	Capecitabine	?			sertraline, metoprolol, amlodopine, clopidogrel, aspirin and irbesartan						72	F	stage III colon cancer, coronary artery bypass grafting 5 years ago							492														capecitabine was ceased			QTc returned to normal, she was discharged and has had no further episodes of chest pain or VT		CCCCCOC(=O)NC1=NC(=O)N(C=C1F)C2C(C(C(O2)C)O)O	359.35	122.91	0.84	8	3	8	25	61245
93	Segan, 2020	32128485	Rucaparib	1200	600 BID, 9 months	p.o.	paracetamol	up to 4000					86	M	metastatic prostate cancer		52, 93					590, 680						4.4	1							20mmol/L intravenous magnesium sulphate, Isoprenaline infusion (2 ug/min), ceased of rucaparib		/547		ECG from 2013: QTc 465ms, Shortly after arriving on the ward, he developed TdP	CNCC1=CC=C(C=C1)C2=C3CCNC(=O)C4=C3C(=CC(=C4)F)N2	323.36	56.92	3.02	3	3	3	24	318
94	Akers, 2004	15040655	Haloperidol	70, 30, 300, 270, 340	SD, 1st day, 2nd day, 3rd day, 4th day, 5th day		lovafloxacin, piperacillin-tazobactam, doxycycline, midazolam, morphine, diltiazem, enoxaparin, famotidine, metoclopramide, hydroxychloroquine, transdermal nicotine	500 (levofloxacin)		i.v. (levofloxacin)			58	F	pneumonia and multiple comorbidities							533						3.8	0.9052							magnesium sulfate 4 g, haloperidol was discontinued		462, 460	She subsequently improved and was discharged to home after 27 days in the hospital.	On day 5 of haloperidol treatment, the patient developed nonsustained runs of ventricular tachycardia and TdP	C1CN(CCC1(C2=CC=C(C=C2)Cl)O)CCCC(=O)C3=CC=C(C=C3)F	375.86	40.54	4.22	4	1	6	26	24265
95	Asatryan, 2017	29194874	Lisinopril	20			hydrochlorothiazide	12.5					77	M	brought to the emergency department for evaluation of palpitations, a syncopal episode while seated with spontaneous recovery, and malaise which started an hour before following heavy physical work		73				648	713														administration of magnesium sulfate (2 × 20 mmol), implantable cardioverter defibrillator (ICD) and pharmacotherapy with propranolol 160 mg was initiated			The in-hospital care was uncomplicated, and no recurrent cardiac events were recorded. The patient was discharged in a stable condition on the fifth day of hospitalization.		C1CC(N(C1)C(=O)C(CCCCN)NC(CCC2=CC=CC=C2)C(=O)O)C(=O)O	405.49	132.96	0.08	7	4	13	29	51633
96	Henstra, 2017	28489458	Ibogaine	?	total amount of 1400	p.o.							46	F	heroin, alcohol, cocaine, cannabis addiction	126/86	85					647			1450			3.4	0.68							Isoproterenol i.v., temporary pacemaker, i.v. potassium and magnesium		492, 470		Just before transfer to the coronary care unit, she experienced Torsades des Pointes (TdP), which spontaneously terminated	CCC1CC2CC3C1N(C2)CCC4=C3NC5=C4C=C(C=C5)OC	310.43	28.26	3.56	2	1	2	23	26
97	Kent, 2008	18363122	Aspirin	?	SD, overdose	p.o.	acetaminophen	?		p.o.	+		45	F	intentional ingestion of aspirin and acetaminophen	153/79	125	26	39	74		409		7.24	1180000			4.6	1.0697	7.8	106			9	0.7	activated charcoal, sodium bicarbonate, magnesium sulfate, calcium chloride, potassium chloride					CC(=O)OC1=CC=CC=C1C(=O)O	180.16	63.6	1.28	4	1	3	13	105492
98	Olshansky, 1982	6183970	Procainamide	7000	1750 Q6H, for 7 days	p.o.							74	F	episodes of recurrent VT associated with syncope							640, 610			11100, 10200, 4100											Procainamide was discontinued. Isoproterenol infusion at 1 to 3 µg/ml prevented TdP. The patient was subsequently treated with a combination of diphenylhydantoin (serum concentration 15,4 µg/ml) and quinidine, 300 mg orally every 6 hours (trough serum concentration 2,0 µg/ml)		normal	no further episodes of syncope, torsades de pointes, spontaneous VT, or pacing-induced VT.		CCN(CC)CCNC(=O)C1=CC=C(C=C1)N	235.33	58.36	1.49	2	2	7	17	2042
99	Strasberg, 1982	6184690	Doxepin	20	10 BID, for 3 days	p.o.							27	F	suspected neurotic depression																					lidocaine (100 mg i.v. bolus and 2 mg/min maintenance drip)				The 12-lead electrocardiogram prior to and following the episode of torsade de pointes was normal with a normal QT interval of 0.34 sec. No electrolyte abnormality was found and a urine and serum toxicologic screen was negative.	CN(C)CCC=C1C2=CC=CC=C2COC3=CC=CC=C31	279.38	12.47	3.84	2	0	3	21	7378
100	Mitchell, 1989	2783374	Pentamidine Isethionate	4 mg/kg		i.v.	Hydrocortisone	1000	250 Q6H	i.v.			29	M	AIDS		55					550, 600						3.1, 2.8	0.79							potassium supplementation, dose of hydrocortisone was decreased to 100 mg intravenously every 6 hours, isoproterenol, magnesium supplementation		430			C1=CC(=CC=C1C(=N)N)OCCCCCOC2=CC=C(C=C2)C(=N)N.C(CS(=O)(=O)O)O.C(CS(=O)(=O)O)O	592.68	284.16	1.51	12	8	14	39	945
101	Hayashi, 1999	10234723	Clarithromycin	400	200 BID, 5 days		Disopyramide, dilitiazem, nitrates	300, 90	100 TID, 30 TID				76	F	history of myocardial infarction 5 years earlier, upper respiratory tract infection						600, 600	710, 670						2.8, 4.3, 4.6	0.8229, 0.9463, 0.9463	8.6, 8.7, 8.8						all medication as withheld and serum potassium level was corrected		460/450		Before admission, her QTc: interval was 0.51 seconds with administration of disopyramide 100 mg three times a day.	CCC1C(C(C(C(=O)C(CC(C(C(C(C(C(=O)O1)C)OC2CC(C(C(O2)C)O)(C)OC)C)OC3C(C(CC(O3)C)N(C)C)O)(C)OC)C)C)O)(C)O	747.95	182.91	2.28	14	4	8	52	33395
102	Gossinger, 1987	3436333	Sotalol	320	SD								76	F	atrial tachycardias refractory to the usual drug medication							478													normal	Temporary pacemaker, sotalol therapy was withdrawn immediately, the patient was put on digitalis and amiodarone			The patient made a full and uneventful recovery. During a control programmed ventricular stimulation, no complex ventricular arrhythmias could be initiated. Over an eight-month period the patient was free of syncopes and the atrial tachycardias were controlled.,		CC(C)NCC(C1=CC=C(C=C1)NS(=O)(=O)C)O	272.36	86.81	1.03	4	3	6	18	4950
103	Lopez, 1987	3492908	Trimethoprim	160	SD		Sulfamethoxazole, Dyazide (hydrochlorothiazide and triamterene)	800, ?					90	F	hypertension, pyuria						470, 460	490, 470						4.1, 4.0	1.25, 1.05	8.9, 9.1						No further antibiotic therapy was given and the patient was discharged with mexiletine therapy, 300 mg orally 3 times a day.			No further antibiotic therapy was given and the patient was discharged with mexiletine therapy, 300 mg orally 3 times a day.		COC1=CC(=CC(=C1OC)OC)CC2=CN=C(N=C2N)N	290.32	105.51	1.16	5	2	5	21	3328
104	Herrmann, 1983	6829452	Maprotiline	25, 50, 62.5	25 mg/d was started 10 months before admission, the dosage was increased to 50 mg/d 1 month before admission and 8 days before admission it was increased to 62.5 mg		levothyroxine, tolbutamide, hydrochlorothiazide, spironolactone	0.125, 500, 25, 25					81	F	recurrent depression		75				680, 840, 777	683, 808, 794			169	100-300		4.1								i.v. lidocaine, all medication were discontinuated, 1 dose of oral propanolol, her antiarrhythmic regimen was changed to intravenous bretylium (300 mg bolus and infusion at 2 mg/min)		420/430	The Q- T interval gradually shortened in association with a measured decrease in serum maprotiline level	She had previously been treated for recurrent depression with imipramine, desipramine, doxepin, and methylphenidate, which were discontinued because of anticholinergic side effects or poor compliance.	CNCCCC12CCC(C3=CC=CC=C31)C4=CC=CC=C24	277.4	12.03	4.31	1	1	4	21	2384
105	Matsuhashi, 1989	2585889	Probucol	750	4 weeks prior to admission								36	F	hypercholesterolemia	120/80	60					620														Probucol had been discontinued on admission		500	ventricular ectopic activities gradually disappeared as QTc became shorter	hypercholesterolemia (340 mg/dl), probucol, 750 mg/day, had been given for 4 weeks, The most probable diagnosis was congenital long QT syndrome (Romano-Ward syndrome), the patient was discharged with propranolol The patient was discharged with propranolol, 30mg/day	CC(C)(C)C1=CC(=CC(=C1O)C(C)(C)C)SC(C)(C)SC2=CC(=C(C(=C2)C(C)(C)C)O)C(C)(C)C	516.84	91.06	8.68	2	2	8	35	921
106	Simons, 1988	2900995	Astemizole	10	daily for 10 weeks						-	-	15	F	collapsed outdoors, recovering within 5 min		44					620			44.6											Chest compression, oxygen, lignocaine, and propranolol. The patient received propranolol at home for 7 weeks and remained symptom-free.			No further arryhthmias occurred and the QT interval returned to normal over the next 6 days, at which time the patient was discharged.		COC1=CC=C(C=C1)CCN2CCC(CC2)NC3=NC4=CC=CC=C4N3CC5=CC=C(C=C5)F	458.57	42.32	5	4	1	8	34	1786
107	Brown, 1986	3709557	Amiodarone	300, 400	300 mg SD i.v., then 400 mg/d for 5 days	i.v., p.o.							70	F	symptoms of congestive cardiac failure following two weeks of continuous rapid palpitation						640	600			400			4.2	0.95										Pacing was required for 48 h following withdrawal of amiodarone. Atenolol was subsequently commenced for control of AF. She died of a cerebrovascular accident four months later.	Prior amidarone: QT = 360, QTc = 340	CCCCC1=C(C2=CC=CC=C2O1)C(=O)C3=CC(=C(C(=C3)I)OCCN(CC)CC)I	645.31	42.68	6.49	4	0	11	31	33532
108	Brown, 1986	3709557	Amiodarone	1200			digoxin, propranolol, bendrofluazide, potassium chloride						67	F	senile dementia and poorly characterized drop attacks, presented with rapid AF						520	560			600			3.5												Prior amidarone: QT = 400, QTc = 430	CCCCC1=C(C2=CC=CC=C2O1)C(=O)C3=CC(=C(C(=C3)I)OCCN(CC)CC)I	645.31	42.68	6.49	4	0	11	31	33532
109	Brown, 1986	3709557	Amiodarone	600		p.o.	digoxin						72	F	Post-operatively paroxysmal AF and atrial flutter						600	620						3.2								i.v. isoproterenol, right ventricular pacing (rate 100min^-1), correction of hypokalemia			No further torsades de pointes occurred after 24h. No further events have occurred on oral digoxin over a nine month period of follow-up.	Prior amidarone: QT = 444	CCCCC1=C(C2=CC=CC=C2O1)C(=O)C3=CC(=C(C(=C3)I)OCCN(CC)CC)I	645.31	42.68	6.49	4	0	11	31	33532
110	Brown, 1986	3709557	Amiodarone	600	for 4 days		digoxin			p.o.			69	F	2 syncopal episodes, and was later shown by Holter monitoring to have the sick sinus syndrome, history of mild hypertension						680	670			700			3.9, 3.7	0.9							ventricular pacemaker			Digoxin was continued and no further syncopal events have occurred during a follow up period of 3 months.	Prior amidarone subsequently treatment with oral quinidine bisulphate 800 mg per day was also given, and after the fourth dose a cardiac arrest occurred requiring defibrillation. The serum potassium concentration was normal and serum digoxin level was in the therapeutic range. Quinidine was withdrawn. The QT interval of 440 ms (QTc 430 ms) prior to pacemaker insertion was found to be 680 ms (QTc …	CCCCC1=C(C2=CC=CC=C2O1)C(=O)C3=CC(=C(C(=C3)I)OCCN(CC)CC)I	645.31	42.68	6.49	4	0	11	31	33532
111	Brown, 1986	3709557	Amiodarone	600	for 8 days		phenytoin						33	F	episodes of dizziness and, congenital QT prolongation without deafness						680	600														The amiodarone was discontinued, and phenytoin 300 mg per day was recommenced		520/-		Prior amidarone: QT(U) = 520, QT(U)c = 540	CCCCC1=C(C2=CC=CC=C2O1)C(=O)C3=CC(=C(C(=C3)I)OCCN(CC)CC)I	645.31	42.68	6.49	4	0	11	31	33532
112	Guelon, 1986	3751946	Erythromycin Lactobionate	1000	SD	i.v.							56	F	acute respiratory failure						400, 400	350, 360		7.16				4.6, 4.4		9.0176						stopping the infusion (erythromycin) and increasing the heart rate by infusion of isoproterenol (0.2 mg over 2 minute), the antimicrobial therapy was switched to ampicillin				Initial QT 380 ms, QTc 370 ms with serum K level 4.2 mmol/l and Mg 2.25 mmol/l.	CCC1C(C(C(C(=O)C(CC(C(C(C(C(C(=O)O1)C)OC2CC(C(C(O2)C)O)(C)OC)C)OC3C(C(CC(O3)C)N(C)C)O)(C)O)C)C)O)(C)O.C(C1C(C(C(C(O1)OC(C(CO)O)C(C(C(=O)O)O)O)O)O)O)O	1092.22	411.51	-1.99	26	14	15	75	915
113	Goodnough, 2019	30777457	Loperamide	20			simvastatin						64	M	chronic diarrhea from Crohn’s disease	146/82	34	20				523, 580			8.2											i.v. magnesium, a transvenous pacemaker			After permanent pacemaker placement, the patient was discharged without further complication.	N-desmethylloperamide levels 9.8 ng/ml	CN(C)C(=O)C(CCN1CCC(CC1)(C2=CC=C(C=C2)Cl)O)(C3=CC=CC=C3)C4=CC=CC=C4	477.04	43.78	4.67	3	1	8	34	18116
114	Vereckei, 2013	23409733	Chloroquine	500	BID 250		methotrexate, methylprenisolone		15 mg a week, 4 mg a day				56	F	weakness, dizziness, hypotension and severe bradycardia		43			wide	580	497														insertion of a permanent DDD pacemaker, chloroquine was discontinued immediately				Chloroquine was given in supramaximal doses (500 mg/day) (maximal recommended dose: 400 mg/day) for almost two years.	CCN(CC)CCCC(C)NC1=C2C=CC(=CC2=NC=C1)Cl	319.87	28.16	4.15	2	1	8	22	1004
115	Kohli, 2019	30997339	Loperamide	300	150 pills per day, over the past 8 months	p.o.					+		26	M	history of 4 episodes of abrupt-onset syncope over the preceding 8 months							prolonged (>500)			70	< 5										Ventricular pacing		450	QTc remain prolonged, but patient admitted to taking 200 mg loperamic per day over past month. Patient is currently undergoing rehabilitation and is doing well, without any further episodes of dizziness or syncope.	On day 6 of admission, he had multiple runs of TdP leading to cardiorespiratory arrest.	CN(C)C(=O)C(CCN1CCC(CC1)(C2=CC=C(C=C2)Cl)O)(C3=CC=CC=C3)C4=CC=CC=C4	477.04	43.78	4.67	3	1	8	34	18116
116	Ali, 2020	32850070	Loperamide	?	multiple bottles of loperamide in his pocket	p.o.					+		36	M	history of opiate abuse	135/77	68			166		645						3.4	1.2343	10.8				21	1.84	CPR, therapeutic hypothermia was initiated to achieve a target core body temperature of between 32–34°C for 24 hours, lidocaine, and magnesium infusions			Through the hospitalization, the patient’s EKG changes evolved with progressive shortening and normalization of the QTC and QRS intervals.	During the course of the first 48 hours of hospitalization, he continued to have multiple episodes of VT, torsades, and bradycardia	CN(C)C(=O)C(CCN1CCC(CC1)(C2=CC=C(C=C2)Cl)O)(C3=CC=CC=C3)C4=CC=CC=C4	477.04	43.78	4.67	3	1	8	34	18116
117	Farooq, 2009	19655286	Cocaine	?							+	+	44	F	history of cocaine and alcohol abuse	187/99	62	22	37.3			657					141	4	1.75		110	27		47	1.2	300 mg of aspirin rectally every day, mannitol (1 mg/kg) along with 3% saline, left hemi craniectomy, i.v. magnesium sulfate		447/-, -/400	She tolerated the procedure well and had an uneventful outcome. She remained arrhythmia-free thereafter for the entire hospital stay of 34 days.	The patient developed devastating neurological and cardiovascular complications due to cocaine and alcohol abuse	CN1C2CCC1C(C(C2)OC(=O)C3=CC=CC=C3)C(=O)OC	303.35	55.84	2.16	5	0	5	22	10723
118	Marstrand, 2018	31020182	Citalopram	40		p.o.	adalimumab, paracetamol, enalapril, atorvastatin, clopidogrel		40mg subcutaneously/2 weeks, 1 g max 4 times/day, 10 mg/day, 40mg/day, 75mg/day.	subcutaneously			54	F	hypertension, wellcontrolled hypercholesterolaemia, and depression							640						3.4, 3.8	1.01						normal	Empirical treatment with 16 mmol intravenous magnesium and 3 g of potassium chloride was immediately given, citalopram was tapered under simultaneous rapid titration of sertraline to 100 mg/day, atenolol 25mg, implantable cardioverter-defibrillator,		/450		After 1 day of telemetry, an episode of self-terminating (TdP) lasting 18 s was recorded. Earlier ECGs were available for evaluation, previous recordings showed QTc between 440 and 580ms. Genetic testing was ordered and the proband was found to be heterozygote carrier of the KCNE1 D85N (c.253G>A) variant.	CN(C)CCCC1(C2=C(CO1)C=C(C=C2)C#N)C3=CC=C(C=C3)F	324.39	36.26	3.68	4	0	5	24	44787
119	Semedo, 2020	33089050	Chloroquine	600	loading dose of 600 mg orally and a maintenance dose of 300 mg twice a day for a total of 5–7 days	p.o.	gliclazide, lisinopril, metformin, ceftriazone, erythromycin	60, 10, 400, 2000, 500	60, 10, 200 BID, 2000, 250 BID	p.o., p.o., p.o., i.v., p.o.			66	F	COVID-19, type 2 diabetes mellitus, hypercholesterolaemia, mild renal impairment, and cardiac catheterization	98/69	92		38			429, 482, 453, 522													1.2104	Treatment with chloroquine was disontinued on 5th day of admission (because of prolonation of QTc - 482 ms), erythromycin was started on 6th day, but stoped on 7th day because of QTc prolongation, i.v. 2g magnesium was initiated, oral glucophosphate (to correct abnormal hsphate - 0,8 mmol/L)		505, 476	The patient recovered gradually	Before admission se used ciprofloacin 500 mfg twice daily	CCN(CC)CCCC(C)NC1=C2C=CC(=CC2=NC=C1)Cl	319.87	28.16	4.15	2	1	8	22	1004
120	Acosta-Materán, 2016	27440957	Flecainide	100	50 BID		loratadine, bisoprolol, hydroxyzine	10, 5, 25	10 QD, 2.5 BID, 25 QD				65	F	hypertension, dyslipidemia, diabetes mellitus, asthma, and paroxysmal AF		137			narrow	QT prolongation, predisposing to TdP																		The patient was discharged and remains asymptomatic at 1 month follow-up	Electrocardiogram demonstrated AF at 137 beats per minute. On the fourth day of concomitant therapy with flecainide and H1 receptor antagonists, the patient had cardiac arrest secondary to TdP because of prolongation of QT interval	C1CCNC(C1)CNC(=O)C2=C(C=CC(=C2)OCC(F)(F)F)OCC(F)(F)F	414.34	59.59	3.69	10	2	10	28	5635
121	Antoniou, 2005	15927910	Pentamidine	240	4 mg/kg, once a day	i.v.	prednisone	80	40 BID	p.o.			54	M	HIV-positive, 2-week history of dry cough, shortness of breath, fatigue, and intermittent rigors	130/80, 90/50	86, 48	28, 24	39		340, 580	400, 450		7.49				normal	normal	normal					normal	discontinuation of pentamidine, change to oral dapsone 100 mg/day plus trimethoprim 300 mg 3 times/day to complete 21 days of therapy			Four days after the pentamidine was discontinued, the patient’s heart rate stabilized at 80 beats/minute, with no further episodes of bradycardia noted during his admission	baseline electrolyte level was within normal limits, 10 hr afer pentamidine was discontinued five episodes of Wenckebach second degree (Mobitz type 1) atrioventricular heart block were observed	C1=CC(=CC=C1C(=N)N)OCCCCCOC2=CC=C(C=C2)C(=N)N	340.42	118.2	2.72	4	4	10	25	1589
122	Chan, 2009	19586358	Cesium Chloride	?		p.o.	methyldopa, (dextropropoxyphene + paracetamol), (diphenoxylate + atropine), hypertension treatment			p.o.			65	F	hypertension, 6 months ago, she was diagnosed to have rectal cancer and liver metastasis, frequent episodes of watery diarrhea in the past 4 weeks	138/55	52	18	36.8			620						2.8	normal	normal						i.v. magnesium sulfate, vigorous potassium replacement, naturopathic medicines was stopped, p.o. prussian blue 3g TID, p.o. slow-release potassium supplement up to 3g TID		normal		Suspected drug's conc 288 μmol/L (therapeutic range 0.0045–0.0105 μmol/L)	[Cl-].[Cs+]	168.36	0	-	-	-	0	2	2
123	Mukhtar, 2015	26031986	Flecainide	900	SD, overdose	p.o.	bisoprolol, aspirin	25, 225	SD, overdose	p.o.	+		13	F	suicide attempt	70/39	65	12		164, 124, 124		452, 601, 601		7.55	1.512, 2.699, 2.075, 1.680, 895, <100		137	3.7	0.83			24.1				i.m. glucagon (4 mg), i.v. sodium bicarbonate (8,4 %), i.v. magnesium sulphate (20 mmol), intubated, ventilated and with ionotropic support in situ, i.v. ILE,				Despite these interventions, the patient had a VF arrest one hour after presenting to the ED. Severe cardiovascular instability was observed with the cardiac rhythm frequently alternating between a sinus tachycardia with right bundle branch block, Torsades de Pointes, a Brugada-like syndrome, coarse VT and ventricular standstill	C1CCNC(C1)CNC(=O)C2=C(C=CC(=C2)OCC(F)(F)F)OCC(F)(F)F	414.34	59.59	3.69	10	2	10	28	5635
124	Leitch, 2007	17855324	Donepezil	10	for 2 years	p.o.	omeprazole, escitalopram, propranolol	20, 10, 80	5 days before admission	p.o.			76	F	Depression, AD	160/112	42					590-777						normal	normal	normal						IV Mg and isoprenaline, temp cardiac pacing, donepezil, escitalopram, propranolol were discontinued,		-/436		Escitalopram is very rarely associated with prolongation of the QT interval. It inhibits CYP 2D6, the enzyme responsible for the metabolism of donepezil, and escitalopram metabolism is inhibited by omeprazole.	COC1=C(C=C2C(=C1)CC(C2=O)CC3CCN(CC3)CC4=CC=CC=C4)OC	379.49	38.77	4	4	0	6	28	13457
125	Tanaka, 2009	19602789	Donepezil	5		p.o.	Cilostazole, Amlodipine, Spironolactone, Warfarin	100, 5, 25, 1		p.o.			87	F	Hypertension, AF, AD, bradycardia	115/63	40		36.4		720	594														donepezil stopped, orciprenaline started		490/446	ECG on the 18th day showed disappearance of the negative part of the T-waves in leads V3-6 and significantly shortened QT intervals. She was discharged on the 37th day.	1 month before the ECG showed atrial fibrillation and negative Twaves in leads V1-2 and biphasic T-waves in leads V3-6 with QT prolongation (QT 0.570 sec, QTc 0.461). Because she experienced neither syncope nor heart failure, she was administered 100 mg/daily of Cilostazole in addition to her daily drugs	COC1=C(C=C2C(=C1)CC(C2=O)CC3CCN(CC3)CC4=CC=CC=C4)OC	379.49	38.77	4	4	0	6	28	13457
126	Kitt, 2015	26438681	Donepezil	10	2 weeks ealier it was increased from 5 to 10 mg QD	p.o.	bumetanide, perindopril, lansoprazole, atorvastatin, diltiazem M/R, fluoxetine	2, 8, 30, 20, 60, 60	2 mg QD, 8 mg QD, 30 mg QD, 20 mg QHS, 60 mg QD, 60 mg QD				80	F	Cerebrovascular disease, mixed vascular and AD, AF (permanent pacemaker) and hypertension	148/82	85		35.9			490, 550					143	4.1		2.4					1.1538	IV Mg/fluids, donepezil firstly redued to 5 mg, then stopped, fluoxetine decreased, defibrillator		-/431			COC1=C(C=C2C(=C1)CC(C2=O)CC3CCN(CC3)CC4=CC=CC=C4)OC	379.49	38.77	4	4	0	6	28	13457
127	Gurbuz, 2016	https://doi.org/10.1016/j.ehj.2015.07.004	Donepezil	10		p.o.	ramipril, acetylsalicylic acid	5, 100		p.o., p.o.			84	F	CAD, AD and hypertension, normal electrolytes	160/100	65					624														IV K and Mg and stopped donepezil		-/500, -/430	On follow-up there was no bradycardia or another TdP episode		COC1=C(C=C2C(=C1)CC(C2=O)CC3CCN(CC3)CC4=CC=CC=C4)OC	379.49	38.77	4	4	0	6	28	13457
128	Yazdan-Ashoori, 2012	28357022	Moxifloxacin	?, 400	He was prescribed moxifloxacin and naproxen, but after taking only one dose of each, he presented to the emergency department. He was admitted and treated for pneumonia with azithromycin 500 mg IV q24 h and moxifloxacin 400 mg IV q24 h.	p.o., i.v.	naproxen, azithromycin	?, 500		p.o., i.v.			22	M	pneumonia		90-100					602						4.3	0.97							isoproterenol, K and Mg replaced, antibiotics were switched to a non-QT prolonging agent, temp pacemaker			An exercise stress test did not reveal ST-segment changes and demonstrated normal QT behavior. The patient was discharged home.	He was prescribed moxifloxacin and naproxen, but after taking only one dose of each, he presented to the emergency department. He was admitted and treated for pneumonia with azithromycin 500 mg IV q24 h and moxifloxacin 400 mg IV q24 h. Initial potassium 3,3 mmol/L, two days after admission he suffered several runs of non-sustained TdP	COC1=C2C(=CC(=C1N3CC4CCCNC4C3)F)C(=O)C(=CN2C5CC5)C(=O)O	401.43	83.8	1.8	6	2	4	29	23663
129	Hancox, 2013	25165550	Azithromycin	1500		p.o.							68	F	Chronic liver disease, acute medical condition, previously unrecognized congenital long QT syndrome, heart disease							809																			CCC1C(C(C(N(CC(CC(C(C(C(C(C(=O)O1)C)OC2CC(C(C(O2)C)O)(C)OC)C)OC3C(C(CC(O3)C)N(C)C)O)(C)O)C)C)C)O)(C)O	748.98	180.08	2.02	14	5	7	52	894
130	Kim, 2005	16359290	Azithromycin	500		p.o	pseudoephedrine, aspirin, synthroid, vitamins		standard OTC dose, ?, ?, ?	p.o.			51	F	upper respiratory tract infection							420 - 440						2.8								defibrillation, magnesium, potassium, isoproterenol, and lidocaine, discontinuation of azithromycin,					CCC1C(C(C(N(CC(CC(C(C(C(C(C(=O)O1)C)OC2CC(C(C(O2)C)O)(C)OC)C)OC3C(C(CC(O3)C)N(C)C)O)(C)O)C)C)C)O)(C)O	748.98	180.08	2.02	14	5	7	52	894
131	Huang, 2007	18070319	Azithromycin	500			penicillin + sulbactam	1125	375 TID				90	F	hypertension and an old cerebrovascular accident (stroke), interstitial pneumonia and respiratory failure							740														1 g magnesium sulfate (i.v.), 100 mg of lidocaine (i.v.) + continuous i.v. of 2mg/min, stopping the azithromycin,		normalization	no more prolonged QT intervals or TdP were noted	There was also no family history of sudden death. The patient currently has not been taking any medications that may prolong the QT interval (e.g. amiodarone, sotalol, procainamide, etc.)	CCC1C(C(C(N(CC(CC(C(C(C(C(C(=O)O1)C)OC2CC(C(C(O2)C)O)(C)OC)C)OC3C(C(CC(O3)C)N(C)C)O)(C)O)C)C)C)O)(C)O	748.98	180.08	2.02	14	5	7	52	894
132	Kezerashvili, 2007	17546486	Azithromycin	500			vancomycin + heparin, methylprednisolone, furosemide, pantoprazole, darbapoetin, guafenisine, moxifloxacin, and ciprofloxacin		?	i.v. + ?			55	F	intermittent symptomatic bradycardia (had pacemaker), Staphylococcus aureus infection, hypertension						620, 640, 680	580, 610, 670						3.8 - 4.9						26 - 98	2.4 - 6.7					The patient’s baseline 12-lead ECG taken a week before admission showed normal sinus rhythm at 40 beats per minute, normal axis, normal PR interval of 160 ms, QT 520 ms, QTc 420 ms	CCC1C(C(C(N(CC(CC(C(C(C(C(C(=O)O1)C)OC2CC(C(C(O2)C)O)(C)OC)C)OC3C(C(CC(O3)C)N(C)C)O)(C)O)C)C)C)O)(C)O	748.98	180.08	2.02	14	5	7	52	894
133	Rosario, 2010	20222297	Azithromycin				bupropion, trazodone, zolpidem, tizanidine, fexofenadine, tramadol PRN, ibuprofen PRN, sumatriptan PRN						27	F	fibromyalgia, depression, anxiety, and chronic low back pain, upper respiratory tract infection							459						3.1	normal	normal						lidocaine i.v.,			Died	the patient possibly had an undiagnosed congenital long QT which predisposed her to TdP	CCC1C(C(C(N(CC(CC(C(C(C(C(C(=O)O1)C)OC2CC(C(C(O2)C)O)(C)OC)C)OC3C(C(CC(O3)C)N(C)C)O)(C)O)C)C)C)O)(C)O	748.98	180.08	2.02	14	5	7	52	894
134	Michalets, 1998	9681092	Fluoxetine	30		p.o.	Cyclobenzaprine						59	F	Achilles tendon surgery, hypertension, fibromyalgia and depression		109					500		7.43			138	3.3	2.3041							cardiopulmonary resuscitation. atropine 1 mg iv. and a lidocaine 50 mg iv bolus dose followed by a lidocaine drip at 2 mg/min. magnesium sulfate 4 g iv over 5 minutes. Isoproterenol 0.5 μg/min		440/-	The patient was discharged home on postoperative day 6 without further sequelae.	Baseline electrocardiogram (ECG) 5 days before the operation showed a prolonged QTc of 497 msec with no other changes. Preadmission medications: Amlodipine 5 mg qd. Cyclobenzaprine 10 mg qd. Diclofenac 100 mg qd. Fluoxetine 30 mg qd. Triamterene 37.5 mg/HCTZ. Perioperative medications: Atracurium. Buprivacaine. Cefazolin. Droperidol. Fentanyl. Flurane. Ketorolac. Lidocaine (local anesthesia). Met…	CNCCC(C1=CC=CC=C1)OC2=CC=C(C=C2)C(F)(F)F	309.33	21.26	4.32	5	1	7	22	18848
135	Deamer, 2001	11760927	Fluoxetine	20		p.o.	Levomethadyl, alendronate, vit D, calcium supplementation		120 every Monday, 5 QD, ?, ?	p.o.			41	F	depression. poly-substance abuse. including IV heroin and cocaine. osteoporosis							710						4.5	0.6172						0.7	i.v. magnesium sulfate, i.v. lidocaine initiated			The prolonged QTc interval and U waves persisted on EKG throughout the hospitalization, eventually found to be resolved at week #5 post-discharge. The patient was discharged on hospital day #12 following normalization of serum magnesium.	fluoxetine inhibits CYP3A4 and may have resulted in increased serum levels of levomethadyl	CNCCC(C1=CC=CC=C1)OC2=CC=C(C=C2)C(F)(F)F	309.33	21.26	4.32	5	1	7	22	18848
136	Wilting, 2006	16449492	Fluoxetine	20		p.o.	acetylsalicylic acid	30		p.o.			83	F	left bundle branch block							478			204											Fluoxetine was discontinued		/421, 408			CNCCC(C1=CC=CC=C1)OC2=CC=C(C=C2)C(F)(F)F	309.33	21.26	4.32	5	1	7	22	18848
137	Patane, 2007	17689729	Sertraline			p.o.	Sotalol, digoxin, acenocumarine						72	F	history of symptomatic recurrent paroxysmal tachycardia	130/60	52					prolonged, developed TdP														i.v. lidocaine, i.v. magnesium sulfate					CNC1CCC(C2=CC=CC=C12)C3=CC(=C(C=C3)Cl)Cl	306.23	12.03	4.54	1	1	2	20	87081
138	Lynch, 2012	22825908	Sertraline			p.o.	Doxepin and vorinostat						49	M	history of cutaneous T-cell lymphoma (CTCL), liver disease, renal insufficiency, hemolytic anemia, and right hepatic lobe hemangioma					60		826						3.1						36	1.7	Mg i.v. (2g)		514, 559		Medications prior to admission included: hydrochlorothiazide 25 mg daily, NPH and regular insulin, doxepin 25 mg at bedtime, sertraline 100 mg daily, naproxen sodium as needed for pain, oxycodone as needed for pain and vorinostat (Zolinza®) 400 mg daily.	CNC1CCC(C2=CC=CC=C12)C3=CC(=C(C=C3)Cl)Cl	306.23	12.03	4.54	1	1	2	20	87081
139	Lindsay, 1990	2361389	Erythromycin			i.v.	Pentamidine						25	M	acquired immunodeficiency syndrome, at Legionella or Pneumocystis carinii organisms.																								Arrhythmia subsided and Q-T interval returned to normal upon their discontinuation		CCC1C(C(C(C(=O)C(CC(C(C(C(C(C(=O)O1)C)OC2CC(C(C(O2)C)O)(C)OC)C)OC3C(C(CC(O3)C)N(C)C)O)(C)O)C)C)O)(C)O	733.93	193.91	1.87	14	5	7	51	11800
140	Oberg and Bauman, 1995	8602374	Erythromycin	4000	1000 QID	i.v.							72	F	chronic hypertension, severe liver disease, coronary disease, calcular disease							560						3.8	0.8							i.v. Mg, isoproterenol, lidocaine, discontinuation of erythromycin		-/400			CCC1C(C(C(C(=O)C(CC(C(C(C(C(C(=O)O1)C)OC2CC(C(C(O2)C)O)(C)OC)C)OC3C(C(CC(O3)C)N(C)C)O)(C)O)C)C)O)(C)O	733.93	193.91	1.87	14	5	7	51	11800
141	Sartori, 1984	6465184	Amantadine Hydrochloride	2500	SD, overdose	p.o.					+		37	F	suicide attempt		47, 80, 70, 43					460, 500														atropine, isoproterenol, bicarbonate, lidocaine, cardioversion	80	/620	The patient died of respiratory failure 10 days after admission.		C1C2CC3CC1CC(C2)(C3)N.Cl	187.71	26.02	2.12	1	1	0	12	4076
142	Wei, 2017	29245320	Fluoxetine	20		p.o.	amiodarone	450+ 600	bolus followed by 600mg orally daily	i.v. (one bolus) + p.o. daily			62	M	asthma, depression	137/88	98					501						normal	normal							continuously intravenous injection of magnesium (total 25 g) and potassium (total 15 g), discontinuation of fluoxetine and amiodarone		/493, /446, /430	the patient was discharged home without any complications	Before fluoxetine and amiodarone were stated QTc was 386. Pharmacist considered that the patient’s Tdp was probably caused by a DDI between fluoxetine and amiodarone.	CNCCC(C1=CC=CC=C1)OC2=CC=C(C=C2)C(F)(F)F	309.33	21.26	4.32	5	1	7	22	18848
143	Badshah, 2009	19680025	Moxifloxacin	400	SD	i.v.	aspirin, lisinopril, hydrochlorthiazide, OTC vitamins	81, 5, 12.5, ?					71	M	hypertension and left ventricular dysfunction with an estimated ejection fraction of 45%, pneumonia	110/79	64	22	38.4		565							normal	normal	normal						Moxifloxacin was discontinued at this time, replaced by a nonfluoroquinolone antibiotic.			No further episodes of TdP were recorded, although daily ECG revealed QTc interval gradually shortening to normal values.		COC1=C2C(=CC(=C1N3CC4CCCNC4C3)F)C(=O)C(=CN2C5CC5)C(=O)O	401.43	83.8	1.8	6	2	4	29	23663
144	Yoshioka, 2011	30532838	Garenoxacin	400		p.o.							86	F	pneumonia, VDD type pacemaker was implanted for complete atrioventricular (AV) block 10 years before						640	680	226		3000			3.9	0.7817	8.9						garenoxacin was discontinued and a new VDD pacemaker was implanted		/460			CC1C2=C(CN1)C=C(C=C2)C3=C(C4=C(C=C3)C(=O)C(=CN4C5CC5)C(=O)O)OC(F)F	426.41	80.56	3.16	7	2	5	31	173
145	Hadano, 2013	30546746	Donepezil	5		p.o.	amlodipine	5		p.o.			86	F	Alzheimer’s disease, hypertension	124/60, 98/58	75, 64				390, 380	436, 433						3.69	0.8229	8.7				14.6	0.85	amlodipine was halted, lidocaine i.v. at the rate of 1 mg/min, discontinuation of donepezil		380/433	After washout of donepezil, they found neither TdP nor worsening of dementia. She was discharged in a stable condition without administration of donepezil.	TdP total five times for 2 h. Every TdP terminated spontaneously within 30 s, without other drugs or direct current cardioversion. In conclusion, this case suggests that donepezil may cause life-threatening ventricular arrhythmias without QT prolongation.	COC1=C(C=C2C(=C1)CC(C2=O)CC3CCN(CC3)CC4=CC=CC=C4)OC	379.49	38.77	4	4	0	6	28	13457
146	Dale, 2007	17284508	Moxifloxacin	400		i.v.	digoxin, metformin, glimepiride, levothyroxine, omeprazole, warfarin, atorvastatin	0.125, 1000, 4, 0.1, 20, 1, 40	0.125 QD, 500 BID, 4 QD, 0.1 QD, 20 QD, 1 QD, 40 QD	p.o.			87	F	presumed pneumonia, atrial fibrillation, chronic stable angina, left ventricular dysfunction (left-ventricular ejection fraction 45%), pacemaker implantation for sick-sinus syndrome, non–insulin-dependent diabetes mellitus, hyperlipidemia, and hypothyroidism	101/59	73, 60	16				550						normal	normal	normal				28	0.9	A magnesium sulfate infusion (16 g over 24 h) was started, moxifloxacin was discontinued and replaced with amoxicillin/clavulanic acid and doxycycline		/440, /465	no further episodes of torsade de pointes were noted	QTcB before mofloxacine was 458 ms, the digoxin concentration was within the therapeutic range at 0.9 ng/mL.	COC1=C2C(=CC(=C1N3CC4CCCNC4C3)F)C(=O)C(=CN2C5CC5)C(=O)O	401.43	83.8	1.8	6	2	4	29	23663
147	Altin, 2007	17876386	Moxifloxacin	400		p.o.	ginkgo glycosides, (valsartan + hydrochlorothiazide), acetylsalicylic acid, citalopram	19.2, (80+12.5), 100, 20		p.o.			87	F	pneumonia, hypertension, chronic renal failure and dementia		48, 75				660, 650	470, 580						4.2							2.6923	Moxifloxacin was stopped, and the temporary pacemaker was turned on and set to a high rate.		390/440	During 11 months of follow-up, QT prolongation and TdP did not recur.	On admission her QT was 660 ms and QTc 470, At the beginning of moxifloxacin treatment, the rhythm was normal, with normal QT (0.40 s) and QTc (0.43 s) intervals at a heart rate of 68 beats/min.	COC1=C2C(=CC(=C1N3CC4CCCNC4C3)F)C(=O)C(=CN2C5CC5)C(=O)O	401.43	83.8	1.8	6	2	4	29	23663
148	Khan, 2018	30193085	Moxifloxacin	400		i.v.	pantoprazole, furosemide						74	M	Pneumonia, chronic heart failure, hypertension							461, 618																		2 episodes of TdP on 2nd day	COC1=C2C(=CC(=C1N3CC4CCCNC4C3)F)C(=O)C(=CN2C5CC5)C(=O)O	401.43	83.8	1.8	6	2	4	29	23663
149	Bagchi, 2010	20606839	Carbimazole	20	10 BID	p.o.	ramipril	1.25		p.o.			53	F								550					133	2.6								inj. frusemide, inj. Deriphyllin (combination of etophylline and theophylline) and inj. dexamethasone, each 1 amp intravenously stat, were administered. Inj. frusemide, started in the ER, was continued as 1 amp. intravenously twice daily. Inj. frusemide was then replaced with combination of tab. frusemide plus spironolactone. Normal saline (NS) infusion started with inj. potassium chloride (20 me…			She remained stable and symptom-free and was discharged with instruction to attend the outpatient department regularly. The patient was admitted in the same hospital 3 months ago on August 01, 2008 for ventricular ectopics, but there was no evidence of QT prolongation.	Her ECG revealed the evidence of polymorphic VT i.e. TdP which was self-terminating	CCOC(=O)N1C=CN(C1=S)C	186.23	68.25	1.14	2	0	3	12	634
150	Katz, 2017	28755998	Loperamide	200-400	MD	p.o.	sertraline						28	M	depression, SUD		67, 69			168, 158		693, 589			120	< 10										i.v. sodium bicarbonate, i.v. magnesium sulfate, unsynchronizeddefibrillation, i.v. lidocaine, i.v. isoproterenol infusion (2–10 µg/min), temporary, external pacemaker was			The pacemaker was eventually removed on HD 13 without further issue.		CN(C)C(=O)C(CCN1CCC(CC1)(C2=CC=C(C=C2)Cl)O)(C3=CC=CC=C3)C4=CC=CC=C4	477.04	43.78	4.67	3	1	8	34	18116
151	Katz, 2017	28755998	Loperamide	100 - 200	MD	p.o.	escitalopram						39	F	depression, hepatitis C, SUD		64			142		687			76	< 10		3		8.3						2 g IV magnesium and 100 mEq IV sodium bicarbonate, IV isoproterenol	112	/442	discharged uneventfully on HD 6 without recurrence of TdP		CN(C)C(=O)C(CCN1CCC(CC1)(C2=CC=C(C=C2)Cl)O)(C3=CC=CC=C3)C4=CC=CC=C4	477.04	43.78	4.67	3	1	8	34	18116
152	Bian, 2020	32580784	Osimertinib	80		p.o.	moxifloxacin			i.v.			85	M	advanced lung adenocarcinoma	99/64	86	20	36, 39.1			647						3.75								Magnesium supplementation, potassium supplementation, and lidocaine		/631, 578, 531, 464	The patient experienced decreased blood pressure and pulse oxygen, and was unconscious. In order to relieve the patient’s pain, the family did not consider the tracheal intubation, chest compression or other invasive rescue measures, and the patient was discharged.	On admission, before mofloxacine QTc was 484 ms	CN1C=C(C2=CC=CC=C21)C3=NC(=NC=C3)NC4=C(C=C(C(=C4)NC(=O)C=C)N(C)CCN(C)C)OC	499.61	87.55	3.24	5	2	11	37	10249
153	Otsuka, 1997	9372331	Pentamidine	4 mg/kg		i.v.	cytosine arabinoside, mitoxantron, methylprednisolone-pulse therapy, recombinant granulocyte-colony stimulating factor and immunoglobulin						33	F	AML		72					470						3.4	0.7406	8.8						Magnesium sulfate and pentamidine in aerosol form instead of iv, temporally pacemaker		/398	Discontinuation of intravenous pentamidine for ten days normalized the QTc. No arrhythmia was seen after removal of temporally pacemaker. The patient had no recurrence of arrhythmia during follow-up of 1 1 months.	Before pentamidine was started QTc = 415 ms	C1=CC(=CC=C1C(=N)N)OCCCCCOC2=CC=C(C=C2)C(=N)N	340.42	118.2	2.72	4	4	10	25	1589
154	Osken, 2017	27756965	Chlorpheniramine	4		p.o.	propranolol	20		p.o.			35	M	essential tremor and anxiety disorder	90/60												normal	normal							300 mg of acetylsalicylic acid				Control ECG showed ventricular bigeminy and R on T phenomenon. On the 2nd day of admission, the patient had polymorphic ventricular tachycardia (VT) attack which degenerated to ventricular fibrillation. On the 3rd day, an upper rib ECG showed a pattern of right bundle branch block with ST-segment elevation in leads V3, compatible with Type 3 Brugada syndrome	CN(C)CCC(C1=CC=C(C=C1)Cl)C2=CC=CC=N2	274.79	16.13	3.48	2	0	5	19	4668
155	Singh, 2014	25101129	Escitalopram	500	SD, overdose	p.o.					+		15	F	depression, suicide attempt						521				350											magnesium sulfate and isoproterenol		465/		Diagnosed with drug-induced LQTS due to an escitalopram overdose. Molecular genetic testing performed on the patient revealed a KCNQ1 cardiac ion channel mutation.	CN(C)CCCC1(C2=C(CO1)C=C(C=C2)C#N)C3=CC=C(C=C3)F	324.39	36.26	3.68	4	0	5	24	23635
156	Meester, 2001	11603256	Trazodone		SD, overdose, standard 100 mg/d	p.o.	fluvoxamine	100		p.o.	+		40	M	suicide	unobtainable, 150/70, 50/30	30-40, 120		36.8	120	410, -	-, 520			25400	1000-1500	140	3					14.2			CPR, adrenaline 1mg IV, i.v. colloids, bicarbonate, insulin, extra potassium, i.v. magnesium, temporary pacemaker, dopamine 20 µg/kg/min, norepinephrine 20 µg/kg/min			Progressive hemodynamic deterioration ensued, and the patient died soon afterwards.	Progressive hemodynamic deterioration ensued, and the patient died soon afterwards.	C1CN(CCN1CCCN2C(=O)N3C=CC=CC3=N2)C4=CC(=CC=C4)Cl	371.86	45.78	2.63	3	0	5	26	22813
157	Kozak, 2017	28109524	Loperamide	>100	daily, MD	p.o.					+		41	M	PTSD							702, 853						4.5	1.45							Magnesium, amiodarone, cardioversion, atrail pacemaker		475		At outpatient follow-up, hewas noted have aQTc of 643 ms, later admitted that he is taking > 100 mg loperamin in an attmept to self-medicate for chronic pain	CN(C)C(=O)C(CCN1CCC(CC1)(C2=CC=C(C=C2)Cl)O)(C3=CC=CC=C3)C4=CC=CC=C4	477.04	43.78	4.67	3	1	8	34	18116
158	O'Connel, 2016	28491676	Loperamide	400-600	daily, MD	p.o.	cimetidine, gabapentin	2000, ?		p.o.	+		28	F	several episodes of syncope over the past 2 weeks	136/69	77	16	36.7	widen, 192		795, 642			83.2	0.24-3.1		3.2								Lidocaine, amiodarone, isoproterenol, transvenous pacemaker, discontinued loperamide and cimetidine intake	80	516	The drug-induced cardiac effects persisted for several days but slowly improved. She was discharged home on hospital day 16 and was doing well upon phone contact several days later.	cimetidine was 6 μg /mL (therapeutic range, 0.5–1.5 μg/mL)	CN(C)C(=O)C(CCN1CCC(CC1)(C2=CC=C(C=C2)Cl)O)(C3=CC=CC=C3)C4=CC=CC=C4	477.04	43.78	4.67	3	1	8	34	18116
159	Lasoff, 2016	26794455	Loperamide	400	daily, MD	p.o.	cimetidine			p.o.	+		24	M	opioid abuse					146		544														Amiodarone, sodium bicarbonate, isoproterenol			Over the next few days, his QRS width and QTc normalized without further intervention.		CN(C)C(=O)C(CCN1CCC(CC1)(C2=CC=C(C=C2)Cl)O)(C3=CC=CC=C3)C4=CC=CC=C4	477.04	43.78	4.67	3	1	8	34	18116
160	Upadhyay, 2016	27547470	Loperamide	100, 200	100 mg for 5 days, and 200 mg for 2 days	p.o.					+		46	M	irritable bowel syndrome							>600						3.1	normal							Defibrillation, magnesium, amiodarone, midazolam (for sedation), lidocaine, metoprolol		472, 456, 432	QTc interval was >440msec even after a week of stopping all QT prolonging medications	patientmay have subclinical long QT syndrome which was unmasked by Loperamide, however, electrophysiological studies were not performed to verify the diagnosis	CN(C)C(=O)C(CCN1CCC(CC1)(C2=CC=C(C=C2)Cl)O)(C3=CC=CC=C3)C4=CC=CC=C4	477.04	43.78	4.67	3	1	8	34	18116
161	Vaughn, 2016	27461785	Loperamide	288	daily, MD	p.o.					+		20	M	remote history of intravenous drug use					200, 160		600, 500			1.3	0.24-1.2										isoproterenol, metoprolol,	90	/440			CN(C)C(=O)C(CCN1CCC(CC1)(C2=CC=C(C=C2)Cl)O)(C3=CC=CC=C3)C4=CC=CC=C4	477.04	43.78	4.67	3	1	8	34	18116
162	Mukarram, 2016	26989420	Loperamide	192	daily, MD	p.o.					+		26	M	heroin abuse	125/60	50	14	37.2						2		142	4.2	0.7406	9.1						CPR, defibrillation, magnesium, isoproterenol			The patient remained hemodynamically stable and was discharged to drug rehabilitation facility on day 8 of hospitalization.	EKG on presentation showed QRS duration 122ms, QTc interval 371ms, and QT interval 408 ms.	CN(C)C(=O)C(CCN1CCC(CC1)(C2=CC=C(C=C2)Cl)O)(C3=CC=CC=C3)C4=CC=CC=C4	477.04	43.78	4.67	3	1	8	34	18116
163	Spinner, 2016	25645123	Loperamide	144	daily, MD	p.o.	metformin				+		54	F	diabetes mellitus						500															Lidocaine, amiodarone, cardioversion, electrical pacing					CN(C)C(=O)C(CCN1CCC(CC1)(C2=CC=C(C=C2)Cl)O)(C3=CC=CC=C3)C4=CC=CC=C4	477.04	43.78	4.67	3	1	8	34	18116
164	Marzec, 2015	DOI: 10.19102/icrm.2015.060107	Loperamide	100-250	daily, MD	p.o.	cimetidine	400			+		26	M	prior opioid abuse		85					>700						normal	normal	normal						Cardioversion, isoproterenol		420			CN(C)C(=O)C(CCN1CCC(CC1)(C2=CC=C(C=C2)Cl)O)(C3=CC=CC=C3)C4=CC=CC=C4	477.04	43.78	4.67	3	1	8	34	18116
165	Enakpene, 2015	26052029	Loperamide		daily, MD	p.o.					+		25	F	opioid abuse					140-170	480-492	490-527		7.2	32			6	0.8229					29	2.8	correction of potassium, Sodium bicarbonate, atropine, lipid emulsion, electrical pacing, ECMO			Died		CN(C)C(=O)C(CCN1CCC(CC1)(C2=CC=C(C=C2)Cl)O)(C3=CC=CC=C3)C4=CC=CC=C4	477.04	43.78	4.67	3	1	8	34	18116
166	Marafa, 2014	25345436	Loperamide	400	daily, MD	p.o.					+		30	M	opioid abuse		50-60			wide		>500			22	0.24-1.2		4	0.9	9.4									At discharge his ECG showed only T wave inversions over the precordium. At follow-up after one month, he had a normal ECG.		CN(C)C(=O)C(CCN1CCC(CC1)(C2=CC=C(C=C2)Cl)O)(C3=CC=CC=C3)C4=CC=CC=C4	477.04	43.78	4.67	3	1	8	34	18116
167	Marafa, 2014	25345436	Loperamide	288	daily, MD	p.o.					+		43	F	opioid abuse					130		684				0.24-1.2		3.6	1.3	9.4						Sodium bicarbonate, magnesium, lidocaine, amiodarone, lipid emulsion, cardioversion, electrical pacing	98	462/421			CN(C)C(=O)C(CCN1CCC(CC1)(C2=CC=C(C=C2)Cl)O)(C3=CC=CC=C3)C4=CC=CC=C4	477.04	43.78	4.67	3	1	8	34	18116
168	Marafa, 2014	25345436	Loperamide	792	daily, 1 year later 80	p.o.	amitriptyline				+		28	M	Crohn's disease		56			162, 166	670, 584	647, 597			130, 97	0.24-1.2		3.2, 4.0	1.25, 0.7	8.7, 9.6						Magnesium, potassium, sodium bicarbonate, lidocaine, lipid emulsion, defibrillation, electrical pacing, isoproterenol	102, 134	360/435, 388/383		An ECG from 2008, prior to his loperamide abuse, showed a sinus rhythm with a normal QRS and QT/QTc of 382/443 ms	CN(C)C(=O)C(CCN1CCC(CC1)(C2=CC=C(C=C2)Cl)O)(C3=CC=CC=C3)C4=CC=CC=C4	477.04	43.78	4.67	3	1	8	34	18116
169	Tampi, 2015	25619672	Citalopram	?		p.o.					-		51	F	depression							572																			CN(C)CCCC1(C2=C(CO1)C=C(C=C2)C#N)C3=CC=C(C=C3)F	324.39	36.26	3.68	4	0	5	24	44787
170	Tampi, 2015	25619672	Citalopram	20		p.o.	bisoprolol, HCTZ, perindopril, benserazide, levodopa, clomethiazole, trazodone	2.5+6.25+4+150+600+192+100		p.o.	-		81	F	depression, hypertension, LQTS, parkinsonism							600																			CN(C)CCCC1(C2=C(CO1)C=C(C=C2)C#N)C3=CC=C(C=C3)F	324.39	36.26	3.68	4	0	5	24	44787
171	Varriale, 1995	8551176	Enalapril	5		p.o.	glyburide	5		p.o.			63	F	hypertension and diabetes mellitus (type II) of 5 years duration	90/60	44		39			500, 600						normal	normal	normal						temporary endocardial pacing, vancomycin and gentamicin therapy, i.v. magnesium sulfate,		-/480, -/460	the patient was discharged well and asymptomatic		CCOC(=O)C(CCC1=CC=CC=C1)NC(C)C(=O)N2CCCC2C(=O)O	376.45	95.94	1.56	6	2	11	27	23477
172	Ibrahim, 2012	21075583	Citalopram	60		p.o.	ciprofloxacin+albuterol	1000	500 BID	p.o.			65	M	depression, emphysema, recent urinary tract infection							600	234				143	3.5			103	24		11	0.87	defibrillation, i.v. magnesium, started on carvedilol 6.25 mg BID, fosinopril 5 mg QD in addition to KCl supplementation, citalopram and ciproflozacin was stopped			His mental status was back to baseline. He was discharged with instructions to his primary care provider to avoid any QT-prolonging medications.		CN(C)CCCC1(C2=C(CO1)C=C(C=C2)C#N)C3=CC=C(C=C3)F	324.39	36.26	3.68	4	0	5	24	44787
173	Han, 2019	30697438	Amiodarone		1 mg/min	i.v.	antineoplastic gefitinib, antibiotics mezhocillin sodium, sulbactam sodium	250, ?, ?	250 mg/d, 0.1 g/min, 25 mg/min	p.o., i.v., i.v.			85	F	respiratory failure, NSCLC, COPD and CHF with electrolyte disturbanc	142/102	100, 83				400, 600	516, 706		7.48				3.3	0.94	0.76									In the days after stopping amiodarone, the patient still displayed multiple electrolyte disturbances of hypokalemia and hypocalcemia, and the follow-up ECGs showed prolonged QTc		CCCCC1=C(C2=CC=CC=C2O1)C(=O)C3=CC(=C(C(=C3)I)OCCN(CC)CC)I	645.31	42.68	6.49	4	0	11	31	33532
174	Agosti, 2013	23896010	Citalopram	40		p.o.	levosulpiride	75	25 TID				89	F	depression, hypertension							650					137	3.9	0.85						1	intravenous magnesium sulfate was initiated (3-mg/min infusion)		/450	No evidence of QT prolongation was observed on repeated ECG recorded at regular follow-up intervals		CN(C)CCCC1(C2=C(CO1)C=C(C=C2)C#N)C3=CC=C(C=C3)F	324.39	36.26	3.68	4	0	5	24	44787
175	Dorsey, 2000	10750939	Fluconazole	?			lisinopril, fluconazole, amitriptyline, sertraline, and an iron supplement						57	F	untreated mild diabetes mellitus, chronic depression, remote deep venous thrombosis with pulmonary embolism, hypertension, chronic renal insufficiency, and cryptococcal pneumonia diagnosed by open lung biopsy 3 months before presentation					76	632	482						3.1								oral potassium, amitriptyline was discontinued and fluconazole was decreased to 200 mg daily			Serial ECGs showed progressive normalization of the QT interval	On admission to the cardiac care unit, the patient reported that amitriptyline was prescribed for her 5 weeks before presentation. Amitriptyline was discontinued and fluconazole was decreased to 200 mg daily	C1=CC(=C(C=C1F)F)C(CN2C=NC=N2)(CN3C=NC=N3)O	306.27	81.65	0.88	7	1	5	22	21845
176	Alter, 2001	11529713	Doxepin	6000	SD, overdose						+		50	F	attempted suicide							490, 580														physostigmine			Within 30 minutes, the patient’s arrhythmias completely ceased despite increasing serum levels of doxepin. During the next 2 days, the QT interval completely normalized and the patient remained free of symptoms.	Suspected drug's conc 2845 nmol/L, LQTS	CN(C)CCC=C1C2=CC=CC=C2COC3=CC=CC=C31	279.38	12.47	3.84	2	0	3	21	7378
177	Appleby, 1995	7628890	Fluoxetine	20									74	F	depression	150/80	57					600					137	4.1	1.19	2.32					904.96	fluoxetine discontinuation, pacing, amiodarone			Three months after the event, she has not experienced any further tachyarrhythmias.		CNCCC(C1=CC=CC=C1)OC2=CC=C(C=C2)C(F)(F)F	309.33	21.26	4.32	5	1	7	22	18848
178	Siddiqui, 2004	14729444	Nefazodone	200	100 BID		Glipizide						58	F								508						4.4	0.864							magnesium sulfate i.v., isoproterenol, nafazodone therapy was discontinued			Corrected QT interval became normal and remained normal after discontinuation of the isoproterenol infusion. The rest of the hospital course was unremarkable.		CCC1=NN(C(=O)N1CCOC2=CC=CC=C2)CCCN3CCN(CC3)C4=CC(=CC=C4)Cl	470.01	55.53	3.77	4	0	10	33	8848
179	O'Brien, 1999	10534216	Haloperidol	15 - 320	The patient received 70 mg on day 2, 190 mg on day 3, 160 mg on days 4 and 5, and 320 mg on day 6. Fiftyfive minutes after her first dose of 80 mg at 2400 on day 7 of haloperidol treatment (total dosage 915 mg over 7 d)	i.v.							41	F	liver lacerations, rib fractures, and right pneumothorax due to a motor vehicle accident							610		7.45				4.2	1.35	4.8		27.6				i.v.s magnesium sulfate, concurrent medications included enoxaparin, famotidine, magnesium hydroxide, ampicillin/sulbactam, nystatin suspension, midazolam, and an NaCl 0.45% with 20 mEq/L of potassium chloride maintenance intravenous solution.		/435,426			C1CN(CCC1(C2=CC=C(C=C2)Cl)O)CCCC(=O)C3=CC=C(C=C3)F	375.86	40.54	4.22	4	1	6	26	24265
180	Kriwisky, 1990	2376181	Haloperidol	20-50		p.o.							36	M	chronic schizophrenia	120/80					720	720														discontinuation of haloperiol and isoproterenol infusion		520/470, 380/330, 360/300	Five days after admission the ECG findings were normal and the patient was releasedin good physical condition		C1CN(CCC1(C2=CC=C(C=C2)Cl)O)CCCC(=O)C3=CC=C(C=C3)F	375.86	40.54	4.22	4	1	6	26	24265
181	Tamari, 1982	7128627	Prenylamine	180									72	F	coronary artery disease, hypertension		76				520	360						normal								lignocaine, prenylamine was discontinued		400/380	After discontinuation QT gradually shortened. From the fourth day of hospitalization there were no further arrhythmias.		CC(CC1=CC=CC=C1)NCCC(C2=CC=CC=C2)C3=CC=CC=C3	329.48	12.03	5.39	1	1	8	25	-
182	Tamari, 1982	7128627	Prenylamine	180			propranolol	40					84	F	coronary artery disease, hypertension		40				560	460						normal								lignocaine, iv. atropine, prenylamine was discontinued		380/380	no further arrhythmias were observed		CC(CC1=CC=CC=C1)NCCC(C2=CC=CC=C2)C3=CC=CC=C3	329.48	12.03	5.39	1	1	8	25	-
183	Tamari, 1982	7128627	Prenylamine	180			clonidine, quinethazone, supplements of potassium	0.225, 100, ?	0.075 TID, 100 QD, ND				74	M	coronary artery disease, hypertension		48				500	420						3.5								lignocaine, prenylamine was discontinued		420/400	no further complaints or arrhythmias		CC(CC1=CC=CC=C1)NCCC(C2=CC=CC=C2)C3=CC=CC=C3	329.48	12.03	5.39	1	1	8	25	-
184	Lim, 2006	17148550	Amiodarone	200		p.o.							40	F								533														defibrillation, i.v. isoprenaline and magnesium sulphate, discontinuation of amiodarone		/428	After cessation of the oral amiodarone, the QTc interval gradually decreased		CCCCC1=C(C2=CC=CC=C2O1)C(=O)C3=CC(=C(C(=C3)I)OCCN(CC)CC)I	645.31	42.68	6.49	4	0	11	31	33532
185	Lim, 2006	17148550	Amiodarone	200		p.o.	aspirin, amlodipine, candesartan	100, 5, 16					85	F	mild coronary artery disease, hypertension, and dilated cardiomyopathy							528														isoprenaline i.v., cessation of the oral amiodarone		/446	After cessation of the oral amiodarone, the QTc interval gradually decreased over 7 days		CCCCC1=C(C2=CC=CC=C2O1)C(=O)C3=CC(=C(C(=C3)I)OCCN(CC)CC)I	645.31	42.68	6.49	4	0	11	31	33532
186	Wegener, 2007	18006559	Amiodarone		Total dose of 3000	i.v.							62	M	previously documented QT prolongation							592			870	590-2500										resuscitated and taken off amiodarone		/416	recovered completely		CCCCC1=C(C2=CC=CC=C2O1)C(=O)C3=CC(=C(C(=C3)I)OCCN(CC)CC)I	645.31	42.68	6.49	4	0	11	31	33532
187	Kawaguchi, 2012	22389418	Amiodarone	200, 100	200 daily for 9 days and 100 mg/day for 17 days		Carvedilo	2.5					66	M	unexplained pulmonary hypertension		126				720	670					135	4.5	0.9052					27	0.99	i.v. magnesium, discontinuation af amiodarone		396/453		TdP did not recur after the discontinuation of amiodarone, indicating that these events were induced by amiodarone. Medications at admission included furosemide 120 mg/day, spironolactone 25 mg/day, methyldigoxin 0.1 mg/day, potassium L-aspartate 900 mg/day, and warfarin 1.5 mg/day.	CCCCC1=C(C2=CC=CC=C2O1)C(=O)C3=CC(=C(C(=C3)I)OCCN(CC)CC)I	645.31	42.68	6.49	4	0	11	31	33532
188	Mathur, 2017	28062741	Dextrose			i.v.	albuterol			inhaled			72	F	generalized weakness predominantly in lower limbs	136/76	96, 88				520	630						2, 1.6	normal							potassium iv.			She had an uneventful hospital course and was discharged home.		C(C1C(C(C(C(O1)O)O)O)O)O.O	198.17	119.61	-2.54	7	6	1	13	4141
189	Uum, 1997	9132656	Sotalol	240	80 TID	p.o.	enalapril, sotalol, digoxin, insulin, bumetanide, allopurinol	20, 240, 0.125, ?, 6, ?	20, 80 TID, 0.125 QD, ND, 3 BID, ND				47	M	hypertension and non-insulin-dependent diabetes mellitus		64, 180					600, 660						5.2, 3.9	0.87	2.09				67.48	9.8414	glucose IV, defibrillation, sotalol and digoxin were discontinued, temporary pacemaker, dialysis			After start of haemodialysis QTc time shortened in concert with sotalol concentrations. The patient still had sporadic non-sustained ventricular tachycardia for 5 days, but no further episodes of torsade de pointes were observed		CC(C)NCC(C1=CC=C(C=C1)NS(=O)(=O)C)O	272.36	86.81	1.03	4	3	6	18	4950
190	Huynh-Do, 1996	8671988	Sotalol	80		p.o.							53	F	bronchiectasis		70					550														sotalol was stopped, magnesium sulphate			the QTc interval normalized and the patient remained in a stable sinus rhythm of 70/min.		CC(C)NCC(C1=CC=C(C=C1)NS(=O)(=O)C)O	272.36	86.81	1.03	4	3	6	18	4950
191	Huynh-Do, 1996	8671988	Sotalol	80		p.o.							78	M	hypertension, coronary heart diseare, ischaemic nephropathy		50					480														cardioversion and magnesium sulphate infusion, sotalol was replaced by atenolol			recovered uneventfully		CC(C)NCC(C1=CC=C(C=C1)NS(=O)(=O)C)O	272.36	86.81	1.03	4	3	6	18	4950
192	Huynh-Do, 1996	8671988	Sotalol	80		p.o.							73	F	hypertension, valvular coronary heart diseare, analgesic-associated nephropathy		44-52					540														sotalol was stopped			QTc interval normalized during the following 3 days		CC(C)NCC(C1=CC=C(C=C1)NS(=O)(=O)C)O	272.36	86.81	1.03	4	3	6	18	4950
193	Narang, 2019	27154527	Methadone	600			cocaine						46	F	polysubstance abuse	190/110						610, 584						2.6	0.6172							i.v. magnesium sulfate, isoproterenol infusion		/465			CCC(=O)C(CC(C)N(C)C)(C1=CC=CC=C1)C2=CC=CC=C2	309.45	20.31	4.06	2	0	7	23	15227
194	Zimmermann, 1992	1644069	Terfenadine	120			ketoconazole	200					22	F	palpitation and dizziness						580	520						4.2	0.81									440/420	During the next 5 days, QT and QTc intervals slowly returned to normal values, and there were no further episodes of ventricular arrhythmias.		CC(C)(C)C1=CC=C(C=C1)C(CCCN2CCC(CC2)C(C3=CC=CC=C3)(C4=CC=CC=C4)O)O	471.67	43.7	5.73	3	2	9	35	6199
195	McMahon, 2008	18359968	Fluconazole	400-600		p.o.							68	F	hypertension							556						3.3 - 4.3	0.38							cardiopulmonary resuscitation, epinephrine, and atropine, .i.v. magnesium, fluconazole therapy was discontinued at this time, and liposomal amphotericin B therapy was resumed.			In consultation with the patient’s family, supportive care was withdrawn, and the patient died two days later.	She was treated with indapamide for 16 month. She had episode of atrial fibrillation and indapamide was then discontinued.	C1=CC(=C(C=C1F)F)C(CN2C=NC=N2)(CN3C=NC=N3)O	306.27	81.65	0.88	7	1	5	22	21845
196	Leroy, 1987	3609047	Amiodarone	900, 1400	900 daily+ single dose of orally administered 1400 mg	i.v., p.o.							55	M	dilated cardiomyopathy with class II functional status	130/80	150, 60				320, 600	420, -			1700			4.5	0.9							discontinue i.v. amiodarone, Temporary ventricular pacing was undertaken to prevent torsade de pointes.		520/-	The QT interval progressively shortened on day 10.		CCCCC1=C(C2=CC=CC=C2O1)C(=O)C3=CC(=C(C(=C3)I)OCCN(CC)CC)I	645.31	42.68	6.49	4	0	11	31	33532
197	Ly, 2007	17304444	Atazanavir	400			lamivudine+zidovudine	300+500					59	F	congestive heart failure, HIV infection		50					619														defibrillation, isoproterenol, antiretroviral therapy, azithromycin and amiodarone therapy were ceased		/394	QT interval normalized	The patient was rechallenged with antiretroviral therapy, including lamivudine, zidovudine, and atazanavir. Within 2 days of antiretroviral therapy reinitiation, surveillance 12-lead electrocardiograms revealed lengthening of the QTc interval to 571 ms. It was therefore concluded that the culprit for QT interval prolongation and torsades de pointes was atazanavir therapy.	CC(C)(C)C(C(=O)NC(CC1=CC=CC=C1)C(CN(CC2=CC=C(C=C2)C3=CC=CC=N3)NC(=O)C(C(C)(C)C)NC(=O)OC)O)NC(=O)OC	704.86	171.22	3.82	9	5	22	51	9578
198	Methe, 2007	18344633	Sotalol	320	Cumulative dose of 320 mg								33	F	sever depression, arterial hypertension was diagnosed	220/90	106					480					139	5.1	1.97	10.8211						sotalol treatment was discontinued, magnesium sulfate (1 g i.v.) infusion			During follow-up no further tachycardia occurred and the QTc-interval normalized	provocative test was performed, the patient displayed a marked increase in QTc-interval upon challenge with dl-sotalol (from 461 ms at baseline to 512 ms), genetic analysis revealed no mutations in five of the major genes predisposing to LQTS (KCNQ1, KCNH2, SCN5A, KCNE1, KCNE2)	CC(C)NCC(C1=CC=C(C=C1)NS(=O)(=O)C)O	272.36	86.81	1.03	4	3	6	18	4950
199	Kogut, 2013	25114780	Fluoxetine				clarithromycin						50	F								620						hypokalemia													CNCCC(C1=CC=CC=C1)OC2=CC=C(C=C2)C(F)(F)F	309.33	21.26	4.32	5	1	7	22	18848
200	Aldariz, 1986	2432486	Ketanserin	40, 80	first 40 mg/day, later it was changed to 80 mg/day								65	M	mild hypertension, diabetes, gout		94				440, 500, 800	530, 590, -						3.5								Katenserin was withdrawn			After drug withdrawal, two Holter records performed one and two weeks later, showed normal QT and QTc intervals.	Before introducing ketanserin QRS = 80 ms, QT/QTc = 360/450 ms	C1CN(CCC1C(=O)C2=CC=C(C=C2)F)CCN3C(=O)C4=CC=CC=C4NC3=O	395.43	75.17	3	5	1	5	29	10
201	Salvo, 1995	7628136	Haloperidol		5 - 50 mg every 1-3 h, as needed	i.v.	metoprolol, nifedipine	100, 10 as needed	50 BID, 10 as needed	p.o., sublingually			65	M	acute proximal aortic dissection							506, 585, 594						4.2, 5.1	0.9	8.3						defibrillation, lidocaine, haloperidol was discontinued, increased beta blockade and IV procainamide		-/406	no further torsade was observed	The preoperative electrocardiogram (ECG) showed a QTc of 490 ms, ventricular trigeminy, and nonspecific ST- and T-wave abnormalities.	C1CN(CCC1(C2=CC=C(C=C2)Cl)O)CCCC(=O)C3=CC=C(C=C3)F	375.86	40.54	4.22	4	1	6	26	24265
202	Salvo, 1995	7628136	Haloperidol		Total amount of 500	i.v.							65	F	rheumatic valvular heart disease, past history was notable for cured Hodgkin's disease and a generalized anxiety disorder with depression							628						3.7	normal	normal						lidocaine, magnesium, calcium, haloperidol was disontinued		-/460 , -/396		Three days after the initiation of 2 mg of oral haloperidol at night on postoperative Day 14, ventricular couplets, triplets, and one eight-beat run of monomorphic ventricular tachycardia were noted on telemetry. Haloperidol was discontinued again	C1CN(CCC1(C2=CC=C(C=C2)Cl)O)CCCC(=O)C3=CC=C(C=C3)F	375.86	40.54	4.22	4	1	6	26	24265
203	Salvo, 1995	7628136	Haloperidol	35	Total dose of 35	i.v.	aspirin, atenolol, nifedipine						76	F	concentric left ventricular hypertrophy with an ejection fraction of 74% and mild septal hypokinesis, past medical history was otherwise notable for psychotic depression							670						3.7	0.55, 0.7	8.2						repletion of magnesium, discontinuation of haloperidol		-/412	The discharge ECG showed nonspecific ST- and T-wave changes and a normal QTc		C1CN(CCC1(C2=CC=C(C=C2)Cl)O)CCCC(=O)C3=CC=C(C=C3)F	375.86	40.54	4.22	4	1	6	26	24265
204	Kay, 1983	6630761	Digoxin	0.25			amiodarone	600					52	F	Myocarditis, mitral valve prolapse, congestive heart failure		46			80	760	680			1	0.5 - 2.2		3.6	0.8229	9.2										Baseline QRC/QT/ QTc [min] 80/400/500	CC1C(C(CC(O1)OC2C(OC(CC2O)OC3C(OC(CC3O)OC4CCC5(C(C4)CCC6C5CC(C7(C6(CCC7C8=CC(=O)OC8)O)C)O)C)C)C)O)O	780.94	203.06	1.87	14	6	7	55	22420
205	Kay, 1983	6630761	Quinidine Gluconate	1450			digoxin	0.125					62	M	ischemic heart disease, status post-myocardial infarction, congestive heart failure		69			140	660	710			7000	2000 - 5000		2.7	0.7817	9.1										Baseline QRC/QT/ QTc [min] 100/400/510	COC1=CC2=C(C=CN=C2C=C1)C(C3CC4CCN3CC4C=C)O.C(C(C(C(C(C(=O)O)O)O)O)O)O	520.57	184.04	0.17	11	7	9	37	907
206	Kay, 1983	6630761	Quinidine	1000			digoxin	0.25					64	F	congestive heart failure, rheumatic heart disease		71			120	600	630			5100	3000 - 6000		4.01		9.2											COC1=CC2=C(C=CN=C2C=C1)C(C3CC4CCN3CC4C=C)O	324.42	45.59	2.81	4	1	4	24	819
207	Kay, 1983	6630761	Disopyramide	600			digoxin	0.25					46	F	rheumatic heart disease		65			100	600	620			1800	2000 - 5000		4.1	0.6994	9.9										Baseline QRC/QT/ QTc [min] 80/360/440	CC(C)N(CCC(C1=CC=CC=C1)(C2=CC=CC=N2)C(=O)N)C(C)C	339.47	59.22	3	3	1	8	25	2130
208	Kay, 1983	6630761	Digoxin	0.125			Quinidine	1200					63	M	ischemic heart disease, hypertension, hypothyroid, congestive heart failure		90			80	500	630			1500000	500000 - 2200000		3		9.2										Baseline QRC/QT/ QTc [min] 80/380/480	CC1C(C(CC(O1)OC2C(OC(CC2O)OC3C(OC(CC3O)OC4CCC5(C(C4)CCC6C5CC(C7(C6(CCC7C8=CC(=O)OC8)O)C)O)C)C)C)O)O	780.94	203.06	1.87	14	6	7	55	22420
209	Kay, 1983	6630761	Quinidine	1200			digoxin	0.125				+	54	M	congestive heart failure		71			160	600	640			11100	3000 - 6000		3.1	0.9052	8.5										Baseline QRC/QT/ QTc [min] 160/420/530	COC1=CC2=C(C=CN=C2C=C1)C(C3CC4CCN3CC4C=C)O	324.42	45.59	2.81	4	1	4	24	819
210	Kay, 1983	6630761	Quinidine	1200									60	M	congenital long QT		66			60	580	620			3000	2000 - 5000		3.6	0.8229	8.6										Baseline QRC/QT/ QTc [min] 60/460/420	COC1=CC2=C(C=CN=C2C=C1)C(C3CC4CCN3CC4C=C)O	324.42	45.59	2.81	4	1	4	24	819
211	Kay, 1983	6630761	Quinidine	1600			digoxin	0.125					65	M	ischemic heart disease, congestive heart disease		80			100	440	520			6000	2000 - 5000		3.9		9.4											COC1=CC2=C(C=CN=C2C=C1)C(C3CC4CCN3CC4C=C)O	324.42	45.59	2.81	4	1	4	24	819
212	Kay, 1983	6630761	Disopyramide	600									66	F	sick sinus syndrome		70			80	640	680			2300	2000 - 5000		4.2		9.6										Baseline QRC/QT/ QTc [min] 100/400/500	CC(C)N(CCC(C1=CC=CC=C1)(C2=CC=CC=N2)C(=O)N)C(C)C	339.47	59.22	3	3	1	8	25	2130
213	Kay, 1983	6630761	Procainamide	3000			Amiodarone, digoxin	1000, 0.125					28	F	peripartum, cardiomyopathy		81			100	440	510			7400	> 25000		4.1		10.2										Baseline QRC/QT/ QTc [min] 80/340/430	CCN(CC)CCNC(=O)C1=CC=C(C=C1)N	235.33	58.36	1.49	2	2	7	17	2042
214	Kay, 1983	6630761	Quinidine	1600			digoxin, phenytoin	0.125, 300					64	M	congestive heart failure, hypertension, ischemic heart disease		47			80	720	640			2200	2000 - 5000		4.1		8.7										Baseline QRC/QT/ QTc [min] 80/420/420	COC1=CC2=C(C=CN=C2C=C1)C(C3CC4CCN3CC4C=C)O	324.42	45.59	2.81	4	1	4	24	819
215	Kay, 1983	6630761	Propranolol	400									74	F	ischemic heart disease, status post-myocard ial infarction		94			80	440	550						4.5		9.8										Baseline QRC/QT/ QTc [min] 60/400/450	CC(C)NCC(COC1=CC=CC2=CC=CC=C21)O	259.34	41.49	2.84	3	2	6	19	19021
216	Kay, 1983	6630761	Procainamide	3000			digoxin	0.25					48	F	rheumatic heart disease, mitral regurgitation, mitral stenosis, hypertension, congestive heart failure		43			80	600	510			5200	> 25000		4.5		9.6										Baseline QRC/QT/ QTc [min] 80/320/480	CCN(CC)CCNC(=O)C1=CC=C(C=C1)N	235.33	58.36	1.49	2	2	7	17	2042
217	Kay, 1983	6630761	Procainamide	3000			digoxin, lidocaine	0.25, 3 mg/min					55	M	congestive heart failure		68			100	520	550			2900	> 25000		3.3		9.6										Baseline QRC/QT/ QTc [min] 100/400/400	CCN(CC)CCNC(=O)C1=CC=C(C=C1)N	235.33	58.36	1.49	2	2	7	17	2042
218	Kay, 1983	6630761	Disopyramide	600			procainamide	3000					33	M	congestive heart failure, ischemic heart disease, status post-myocardial infarction		100			80	400	520			2400	2000 - 5000		4.6		10										Baseline QRC/QT/ QTc [min] 120/480/480	CC(C)N(CCC(C1=CC=CC=C1)(C2=CC=CC=N2)C(=O)N)C(C)C	339.47	59.22	3	3	1	8	25	2130
219	Kay, 1983	6630761	Quinidine	600			digoxin	0.25					60	M	congestive heart failure, idiopath cardiomyopathy		54			100	680	640						4.4		9.7										Baseline QRC/QT/ QTc [min] 80/320/410	COC1=CC2=C(C=CN=C2C=C1)C(C3CC4CCN3CC4C=C)O	324.42	45.59	2.81	4	1	4	24	819
220	Kay, 1983	6630761	Quinidine	1300			digoxin	0.25					54	F	rheumatic heart disease, mitral regurgitation, hypertension		66			100	600	630			5300	3000 - 6000		4		9.5										Baseline QRC/QT/ QTc [min] 60/360/450	COC1=CC2=C(C=CN=C2C=C1)C(C3CC4CCN3CC4C=C)O	324.42	45.59	2.81	4	1	4	24	819
221	Kay, 1983	6630761	Procainamide	1500			digoxin	0.25					54	F	congestive heart failure, rheumatic heart disease, mitral regurgitation, tricuspid regurgitation		103			80	380	500			4000	> 25000		4.3	0.9052	8.6										Baseline QRC/QT/ QTc [min] 60/320/370	CCN(CC)CCNC(=O)C1=CC=C(C=C1)N	235.33	58.36	1.49	2	2	7	17	2042
222	Kay, 1983	6630761	Quinidine Gluconate	990			digoxin	0.125					73	F	congestive heart failure		56			120	560	540			2600	3000 - 6000		4.1		9.4										Baseline QRC/QT/ QTc [min] 80/300/390	COC1=CC2=C(C=CN=C2C=C1)C(C3CC4CCN3CC4C=C)O.C(C(C(C(C(C(=O)O)O)O)O)O)O	520.57	184.04	0.17	11	7	9	37	907
223	Kay, 1983	6630761	Quinidine	1200			digoxin	0.25					57	F	Ebsterns complete heart block		68			120	640	680			4600	3000 - 6000		4.4	0.864	9.5										Baseline QRC/QT/ QTc [min] 120/400/400	COC1=CC2=C(C=CN=C2C=C1)C(C3CC4CCN3CC4C=C)O	324.42	45.59	2.81	4	1	4	24	819
224	Kay, 1983	6630761	Quinidine	800									73	F	congestive heart failure, ischemic heart disease		122			80	480	690			3200	2000 - 5000		3.6	1.152	11										Baseline QRC/QT/ QTc [min] 80/400/470	COC1=CC2=C(C=CN=C2C=C1)C(C3CC4CCN3CC4C=C)O	324.42	45.59	2.81	4	1	4	24	819
225	Kay, 1983	6630761	Quinidine	800									61	M	congestive heart failure, hypertension, ischemic heart disease		90			60	400	490			1600	2000 - 5000		4.4		10.3										Baseline QRC/QT/ QTc [min] 60/340/420	COC1=CC2=C(C=CN=C2C=C1)C(C3CC4CCN3CC4C=C)O	324.42	45.59	2.81	4	1	4	24	819
226	Kay, 1983	6630761	Quinidine	1200									68	M	congestive heart failure, hypertension, ischemic heart disease		68			120	560	600			2000															Baseline QRC/QT/ QTc [min] 120/440/500	COC1=CC2=C(C=CN=C2C=C1)C(C3CC4CCN3CC4C=C)O	324.42	45.59	2.81	4	1	4	24	819
227	Kay, 1983	6630761	Quinidine	800			digoxin	0.25					34	M	congestive heart failure, hypertension, ischemic heart disease		115			80	340	470			5200	3000 - 6000		4.1	0.864	8.6										Baseline QRC/QT/ QTc [min] 100/340/470	COC1=CC2=C(C=CN=C2C=C1)C(C3CC4CCN3CC4C=C)O	324.42	45.59	2.81	4	1	4	24	819
228	Kay, 1983	6630761	Thioridazine	200									45	F			68			80	440	470						3.5	0.65	8.7										Baseline QRC/QT/ QTc [min] 60/490/580	CN1CCCCC1CCN2C3=CC=CC=C3SC4=C2C=C(C=C4)S.C.	372.59	70.58	4.16	1	0	3	25	5060
229	Kay, 1983	6630761	Quinidine	800									64	F	hypertrophic, cardiomyopathy, chronic renal failure		54			80	840	790			7900	3000 - 6000		3.7													COC1=CC2=C(C=CN=C2C=C1)C(C3CC4CCN3CC4C=C)O	324.42	45.59	2.81	4	1	4	24	819
230	Kay, 1983	6630761	Procainamide	1500			digoxin	0.125					73	M	ischemic heart disease, status post-myocard ial infarction, chronic renal failure		72			80	480	530			2800	> 25000															CCN(CC)CCNC(=O)C1=CC=C(C=C1)N	235.33	58.36	1.49	2	2	7	17	2042
231	Kay, 1983	6630761	Digoxin	0.125			procainamide, lidocaine		3000/day, 4/min				67	F	acute myocardial infarction, hypertension, congestive heart failure		88			110	560	680			200000	500000 - 2200000		3.9												Baseline QRC/QT/ QTc [min] 90/360/450	CC1C(C(CC(O1)OC2C(OC(CC2O)OC3C(OC(CC3O)OC4CCC5(C(C4)CCC6C5CC(C7(C6(CCC7C8=CC(=O)OC8)O)C)O)C)C)C)O)O	780.94	203.06	1.87	14	6	7	55	22420
232	Kay, 1983	6630761	Quinidine Gluconate	972			digoxin	0.25					79	F	sick sinus syndrome		81			60	600	700			3300	3000 - 6000		4.3	0.7817	8.6										Baseline QRC/QT/ QTc [min] 160/400/440	COC1=CC2=C(C=CN=C2C=C1)C(C3CC4CCN3CC4C=C)O.C(C(C(C(C(C(=O)O)O)O)O)O)O	520.57	184.04	0.17	11	7	9	37	907
233	Kay, 1983	6630761	Quinidine	900			digoxin, mexiletine	0.25					73	M	ischemic heart disease, status post-myocard ial infarction, congestive heart failure		73			100	540	600			2800	3000 - 6000		4.3		8.8										Baseline QRC/QT/ QTc [min] 100/440/450	COC1=CC2=C(C=CN=C2C=C1)C(C3CC4CCN3CC4C=C)O	324.42	45.59	2.81	4	1	4	24	819
234	Kay, 1983	6630761	Digoxin	0.25			Mexiletine	900					48	M	acute myocardial infarction, hypertension, congestive heart failure		83			80	400	470			700000	500000 - 2200000		3.7		9.9										Baseline QRC/QT/ QTc [min] 80/400/460	CC1C(C(CC(O1)OC2C(OC(CC2O)OC3C(OC(CC3O)OC4CCC5(C(C4)CCC6C5CC(C7(C6(CCC7C8=CC(=O)OC8)O)C)O)C)C)C)O)O	780.94	203.06	1.87	14	6	7	55	22420
235	Kay, 1983	6630761	Quinidine	800			digoxin	0.25					51	M	ischemic heart disease, status post-myocard ial infarction, congestive heart failure		76			140	460	520			1200	2000 - 5000		4.1		9.5										Baseline QRC/QT/ QTc [min] 140/390/460	COC1=CC2=C(C=CN=C2C=C1)C(C3CC4CCN3CC4C=C)O	324.42	45.59	2.81	4	1	4	24	819
236	Tisdale, 2001	11762558	Haloperidol	9	9 mg/7 h	i.v.							45	M								638																		Pretreatment QTc 560	C1CN(CCC1(C2=CC=C(C=C2)Cl)O)CCCC(=O)C3=CC=C(C=C3)F	375.86	40.54	4.22	4	1	6	26	24265
237	Tisdale, 2001	11762558	Haloperidol		85 mg/27 h	i.v.							75	F								567																		Pretreatment QTc 508	C1CN(CCC1(C2=CC=C(C=C2)Cl)O)CCCC(=O)C3=CC=C(C=C3)F	375.86	40.54	4.22	4	1	6	26	24265
238	Tisdale, 2001	11762558	Haloperidol	70	70 mg / 2.5 h	i.v.							71	M								521																		Pretreatment QTc 478	C1CN(CCC1(C2=CC=C(C=C2)Cl)O)CCCC(=O)C3=CC=C(C=C3)F	375.86	40.54	4.22	4	1	6	26	24265
239	Tisdale, 2001	11762558	Haloperidol	400	400 mg / 24 h	i.v.							47	M								574																		Pretreatment QTc 444	C1CN(CCC1(C2=CC=C(C=C2)Cl)O)CCCC(=O)C3=CC=C(C=C3)F	375.86	40.54	4.22	4	1	6	26	24265
240	Tisdale, 2001	11762558	Haloperidol	35	35 mg / 2h	i.v.							40	M								679																		Pretreatment QTc 475	C1CN(CCC1(C2=CC=C(C=C2)Cl)O)CCCC(=O)C3=CC=C(C=C3)F	375.86	40.54	4.22	4	1	6	26	24265
241	Tisdale, 2001	11762558	Haloperidol	75	75 mg / 4h	i.v.							58	F								657																		Pretreatment QTc 542	C1CN(CCC1(C2=CC=C(C=C2)Cl)O)CCCC(=O)C3=CC=C(C=C3)F	375.86	40.54	4.22	4	1	6	26	24265
242	Kotsia, 2012	22474460	Amiodarone		2 mg/min, total amiodarone dosage of 1.65 g	i.v.							57	M	hiatus hernia							623						2.54, 3.51, 4.14, 4.24, 4.71								i.v. potassium and magnesium		-/470	QTc prolongation persisted until the 14th hospital day		CCCCC1=C(C2=CC=CC=C2O1)C(=O)C3=CC(=C(C(=C3)I)OCCN(CC)CC)I	645.31	42.68	6.49	4	0	11	31	33532
243	Liu, 2013	24396259	Ranolazine	500			atorvastatin, fluoxetine, losartan, amlodipine, alprazolam, atenolol, isosorbide, cimetidine, clopidogrel, bumetanide, albuterol, atrovent, meloxicam, pantoprazole, NTG	80, 20, 100, 5, 0.75, 100, 60, 300, 75, 1, ?, 15, 40, ?	80 mg qhs, 20 mg daily, 100 mg daily, 5 mg daily, 0.25 mg TID, 100 mg daily, 60 mg daily,300 mg daily, 75 mg daily, 1 mg daily, inhaler PRN, 15 mg daily, 40 mg daily, 0.4 mg PRN				69	F	hypertension, coronary artery disease, s/p coronary artery bypass graft 10 years ago and stenting due to severe angina pectoris, hyperlipidemia, depression, asthma, obesity and a positive family history for coronary artery disease	203/105	85, 55	18	39.8		640						142	3.6	1.4	9.1	102			9	0.8	Ceftriaxone 1 g IV, NTG 0.4 mg twice, aspirin 325 mg, amlodipina 5 mg and atenolol 100 mg, CPR, defibrillation, amiodarone 150 mg IV, followed by IV drip (1 mg/min), IV furosemide 80 mg, magnesium 2 g IV and KCl 40 meq IV, transcutaneous pacemaker					CC1=C(C(=CC=C1)C)NC(=O)CN2CCN(CC2)CC(COC3=CC=CC=C3OC)O	427.54	74.27	2.41	6	2	10	31	18335
244	Kumar, 2017	28638664	Imipenem	?			Piperacillin						39	F								533, 632						5.2, 3.1, 2.9	normal	normal						i.v. magnesium, potassium replenishment,		487			CC(C1C2CC(=C(N2C1=O)C(=O)O)SCCN=CN)O	299.35	141.52	-0.12	5	3	6	20	1565
245	Tam, 2020	33029432	Methadone	130									44	F	microcytic anemia, methadone user for opioid addiction	114/70	124		36.5		600							3.7	0.8	8.6568						cardioversion defibrillation, i.v. magnesium sulfate, lidocaine, potassium supplements		460/	QT normalized in 2 weeks		CCC(=O)C(CC(C)N(C)C)(C1=CC=CC=C1)C2=CC=CC=C2	309.45	20.31	4.06	2	0	7	23	15227
246	Aypar, 2011	21955009	Voriconazole	6 mg/kg		i.v.	liposomal amphotericin B	3 mg/kg		i.v.			15	M	endocarditis caused by Trichosporon asahii 3 months after ventricular septal defect patch repair							500					141	3.8	0.9	4.3						defibrillation, magnesium, lidocaine i.v., Voriconazole was switched to caspofungin		/430	No further arrhythmias were observed		CC(C1=NC=NC=C1F)C(CN2C=NC=N2)(C3=C(C=C(C=C3)F)F)O	349.31	76.72	2.4	8	1	5	25	13789
247	Kiriike, 1987	3790644	Thioridazine	100, 150			sulpride, promethazine	300, 50					42	F	abnormal behavior and intellectual deterioration of 2 months duration							500	1280					normal	normal							discontinuation of all drugs, lidocaine, procainamide, hydrocortisone, external temporal pacemaker, carterolol hydrochloride		/490	On the 22nd day, the liver function tests were within the normal range, and serum potassium and magnesium levels were normal. However, an ECG still demonstrated prolonged QT intervals (QTc = 0.49, 84 bpm), with no other abnormal findings. The patient has continued to do well.		CN1CCCCC1CCN2C3=CC=CC=C3SC4=C2C=C(C=C4)S.C.	372.59	70.58	4.16	1	0	3	25	5060
248	Bertino, 2002	11830802	Gatifloxacin	400		p.o.	amiodarone, isosorbide mononitrate, extended-release potassium, glyburide, omeprazole, and bumetanide	200, 60, 1563.920, 2.5, 20, 4	200 QD, 60 QD, 40 mEq QD, 2.5 QD, 20 QD, 2 BID	p.o.			81	F	Staphylococcus aureus bacteremia, congestive heart failure, hypertension, atrial fibrillation, anemia, type II diabetes mellitus, and chronic renal insufficiency							520							3.5						3.3	Amiodarone and gatifloxacin were discontinued, pacemaker		-/431	After reintroduction of amiodarone at the previous dosage, no further episodes of TdP were noted.		CC1CN(CCN1)C2=C(C=C3C(=C2OC)N(C=C(C3=O)C(=O)O)C4CC4)F	375.39	83.8	1.26	6	2	4	27	4713
249	Bertino, 2002	11830802	Gatifloxacin	400	SD	p.o.	aspirin, prednisone, amitriptyline, insulin, valsartan, lansoprazole, pravastatin, thyroid hormone, folic acid, rofecoxib, (hydrocodone bitartrate + acetaminophen), methotrexate	325, 7.5, 20, ?, 160, 15, 40, 0.15, 2, 25, ?	325 QD, 7.5 QD, 20 QD, ND, 160 QD, 15 QD, 40 QD, 0.15 QD, 2 QD, 25QD, (7.5+500 respectively, as needed), 10 weekly	p.o.			60	F	an upper respiratory infection, coronary artery disease that had required placement of a stent in the right coronary artery 2 years previously, hypertension, rheumatoid arthritis, insulin-dependent type II diabetes mellitus, hypothyroidism, and depression		40					500													0.8	discontinuation of the gatifloxacin		/450	no further episodes of TdP occurred		CC1CN(CCN1)C2=C(C=C3C(=C2OC)N(C=C(C3=O)C(=O)O)C4CC4)F	375.39	83.8	1.26	6	2	4	27	4713
250	Bertino, 2002	11830802	Gatifloxacin	400		i.v.	metoprolol, enalapril, furosemide, omeprazole, vancomycin, magnesium oxide	20, 5, 80, 20, 2000, 1200	5 mg every 6 h, 2.5 mg twice per day, 80 mg daily, 20 mg daily, 500 mg every 6 h, 400 mg 3 times per day	p.o.			74	M	congestive heart failure		110					512						3.1	0.7817						1.3				died	Post-mortem examination revealed senile-type cardiac amyloidosis and 3-vessel coronary artery disease with evidence of acute ischemic changes	CC1CN(CCN1)C2=C(C=C3C(=C2OC)N(C=C(C3=O)C(=O)O)C4CC4)F	375.39	83.8	1.26	6	2	4	27	4713
251	Bertino, 2002	11830802	Gatifloxacin	400		p.o.	imipramine, amiodarone, felodipine, doxazosin, (hydrochlorothiazide/triamterine)	100, 200, 2.5, 8, 25/37.5	100 mg daily, 200 mg daily, 2.5 mg daily, 8 mg daily, (25/37.5 mg daily)	p.o.			65	M	hypertension, depression, chronic bronchitis, hiatal hernia, and atrial flutter							prolonged													2.5				died	At autopsy, no evidence of significant coronary artery disease was found. The serum creatinine level at autopsy was 2.5 mg/dL, the serum amiodarone concentration was 2.7 µg/mL, and the imipramine concentration was 0.14 µg/mL (none of these values are elevated). No evidence of drugs of abuse was detected in a urine sample.	CC1CN(CCN1)C2=C(C=C3C(=C2OC)N(C=C(C3=O)C(=O)O)C4CC4)F	375.39	83.8	1.26	6	2	4	27	4713
252	Stevenson, 1985	2410877	Procainamide	750, 500	750 (single dose) + 500 Q6h (sustained-release)	i.v. + p.o.	prochlorpromazine, digoxin, antacids	?, 0.125, ?	2 doses, 0.125, ND	p.o., p.o., p.o.			66	F	hypertension, chronic atrial fibrillation, and chronic renal failure		220				480, 520	540, 640			10000, 6000			4.3, 3.1		10						Intravenous lidocaine, dilantin, and bretylium, ventricular pacing,			the day prior to planned discharge, she bacame acutely dyspneicand hypotensive in sinus rhythm and died		CCN(CC)CCNC(=O)C1=CC=C(C=C1)N	235.33	58.36	1.49	2	2	7	17	2042
253	Grogan, 2019	31630892	Ibogaine	2000		p.o.					+		34	F	heroin use disorder	156/118	76	14	36.8			788					139	3.4	1.1109		105	25		20	0.68	2 g i.v. magnesium sulfate		/615, /464	recovered		CCC1CC2CC3C1N(C2)CCC4=C3NC5=C4C=C(C=C5)OC	310.43	28.26	3.56	2	1	2	23	26
254	Hasan, 1993	8488140	Astemizole	270		p.o.					+	0.17 g%	16	F		110/70	65-70					620							normal	normal						gastric lavage, oral activated charcoal, magnesium sulfate i.v.		-/400	Folllow-up in the outpatient department confirmes that she was well with a normal QTc interval		COC1=CC=C(C=C1)CCN2CCC(CC2)NC3=NC4=CC=CC=C4N3CC5=CC=C(C=C5)F	458.57	42.32	5	4	1	8	34	1786
255	Saviuc, 1993	8433408	Astemizole	200	SD, overdose	p.o.	hydroxyzine	750	SD, overdose	p.o.	+	0.5 g/l	26	F	suicide attempt						400, 400, 600, 440, 400, 440	350, 370, 410, 360, 330, 390			61.3	2 - 5		4.6		9.1378						isoprenaline infusion			patient left the hospital at 48 h without medical consent, the physical examination was normal and the QT interval had returned to near normal value		COC1=CC=C(C=C1)CCN2CCC(CC2)NC3=NC4=CC=CC=C4N3CC5=CC=C(C=C5)F	458.57	42.32	5	4	1	8	34	1786
256	Clark, 1991	1937973	Astemizole		unknown; 20-25 tablets, SD overdose						+		15	F		114/72					650							3.7	0.8	2.34						ipecauanha, temporary transenous pacing, isoprenaline i.v.		300/, 400/	uneventful recovery, she remains asymptomatic two years later		COC1=CC=C(C=C1)CCN2CCC(CC2)NC3=NC4=CC=CC=C4N3CC5=CC=C(C=C5)F	458.57	42.32	5	4	1	8	34	1786
257	Rakovec, 1984	6744407	Sotalol	320			clonidine, prazosin, digitalis, furosemide	?		p.o.			65	F	diabetes mellitus and arterial hypertension due most probably to a combination of right-sided atherosclerotic renal artery stenosis and chronic pyelonephritis							600						normal	normal							defibrilation, i.v. orciprenalin, sotalol discontinuation, provocative electrophysiological study was performed		/430-530, /500		The patient was rechallenged with sotalol 160 mg/day. The Q-Tc interval increased to 550 ms. Sotalol was discontinued again and pindolol 15 mg/day was given	CC(C)NCC(C1=CC=C(C=C1)NS(=O)(=O)C)O	272.36	86.81	1.03	4	3	6	18	4950
258	Zehender, 1989	2648788	Ketanserin	40	19 days								59	F	hypertension							640						low													C1CN(CCC1C(=O)C2=CC=C(C=C2)F)CCN3C(=O)C4=CC=CC=C4NC3=O	395.43	75.17	3	5	1	5	29	10
259	Zehender, 1989	2648788	Ketanserin	40	5 months								65	M	hypertension							590						3.5													C1CN(CCC1C(=O)C2=CC=C(C=C2)F)CCN3C(=O)C4=CC=CC=C4NC3=O	395.43	75.17	3	5	1	5	29	10
260	Zehender, 1989	2648788	Ketanserin	20	4 days		potassium-losing duretics						75	F	claudication							520						2.5													C1CN(CCC1C(=O)C2=CC=C(C=C2)F)CCN3C(=O)C4=CC=CC=C4NC3=O	395.43	75.17	3	5	1	5	29	10
261	Zehender, 1989	2648788	Ketanserin	60, 120	20 TID for 1 month, 40 TID for 1 week		quinidine, diuretics						73	M	claudication							560																			C1CN(CCC1C(=O)C2=CC=C(C=C2)F)CCN3C(=O)C4=CC=CC=C4NC3=O	395.43	75.17	3	5	1	5	29	10
262	Zehender, 1989	2648788	Ketanserin	60, 120	20 TID for 1 month, 40 TID for 2 months		quinidine, diuretics						67	M	claudication							630																			C1CN(CCC1C(=O)C2=CC=C(C=C2)F)CCN3C(=O)C4=CC=CC=C4NC3=O	395.43	75.17	3	5	1	5	29	10
263	Zehender, 1989	2648788	Ketanserin	20	20 BID for 10 days		nafronyl						85	F	claudication							620																			C1CN(CCC1C(=O)C2=CC=C(C=C2)F)CCN3C(=O)C4=CC=CC=C4NC3=O	395.43	75.17	3	5	1	5	29	10
264	Letsas, 2009	19031039	Amiodarone	?									75	F	paroxymal atrial fibrillation, hypertension							510														drug withdrawal		/435			CCCCC1=C(C2=CC=CC=C2O1)C(=O)C3=CC(=C(C(=C3)I)OCCN(CC)CC)I	645.31	42.68	6.49	4	0	11	31	33532
265	Letsas, 2009	19031039	Amiodarone	?			digoxin						67	F	paroxymal atrial fibrillation, hypertension							690														drug withdrawal		/465			CCCCC1=C(C2=CC=CC=C2O1)C(=O)C3=CC(=C(C(=C3)I)OCCN(CC)CC)I	645.31	42.68	6.49	4	0	11	31	33532
266	Letsas, 2009	19031039	Amiodarone	?			metronidazole						71	F	paroxymal atrial fibrillation, coronary artery disease							625														drug withdrawal		/440			CCCCC1=C(C2=CC=CC=C2O1)C(=O)C3=CC(=C(C(=C3)I)OCCN(CC)CC)I	645.31	42.68	6.49	4	0	11	31	33532
267	Letsas, 2009	19031039	Amiodarone	?			zolpidem						67	F	heart failure, prosthetic mitral valve							565														drug withdrawal		/440			CCCCC1=C(C2=CC=CC=C2O1)C(=O)C3=CC(=C(C(=C3)I)OCCN(CC)CC)I	645.31	42.68	6.49	4	0	11	31	33532
268	Letsas, 2009	19031039	Indapamide	?									42	F	hypertension							510														drug withdrawal		/430			CC1CC2=CC=CC=C2N1NC(=O)C3=CC(=C(C=C3)Cl)S(=O)(=O)N	365.83	100.88	2.03	4	2	4	24	6057
269	Letsas, 2009	19031039	Indapamide	?			glibenclamide						67	F	hypertension, left ventricular hypertrophy, moderate aortic stenosis							500														drug withdrawal		/420			CC1CC2=CC=CC=C2N1NC(=O)C3=CC(=C(C=C3)Cl)S(=O)(=O)N	365.83	100.88	2.03	4	2	4	24	6057
270	Fresse, 2021	33075384	Lopinavir+Ritonavir	800 + 200	400+100 BID	p.o.							61	M	COVID-19							520														cardioversion and LPV/r withdrawal					CC1=C(C(=CC=C1)C)OCC(=O)NC(CC2=CC=CC=C2)C(CC(CC3=CC=CC=C3)NC(=O)C(C(C)C)N4CCCNC4=O)O.CC(C)C1=NC(=CS1)CN(C)C(=O)NC(C(C)C)C(=O)NC(CC2=CC=CC=C2)CC(C(CC3=CC=CC=C3)NC(=O)OCC4=CN=CS4)O	1349.75	322.26	8.04	12	8	39	96	14019
271	Szekely, 2020	32380291	Chloroquine	1000	500 BID	p.o.	bisoprolol, letrozole, memantine and apixaban						84	F	COVID-19, hypertension, metastatic breast cancer and a remote history of pulmonary embolism						720	627						4.17								Chloroquine was discontinued, and other known or suspected QT-prolonging medications as well as nonessential medications were withheld, including memantine and letrozole. Bisoprolol was also discontinued owing to bradycardia. Oral potassium supplements, i.v. magnessium, potassium, normal saline, lidocaine, isoproterenol were given.			The patient remained free of arrhythmias with no apparent clinical change. Subsequent ECGs showed gradual normalization of her QT interval. She was discharged 2 weeks later.		CCN(CC)CCCC(C)NC1=C2C=CC(=CC2=NC=C1)Cl	319.87	28.16	4.15	2	1	8	22	1004
272	Cole, 2020	32726229	Droperidol	2.21	mean																	427.6 (419.7-428.9)																		Conclusion: we found the incidence of QTc prolongation and TdP in ED patients receiving droperidol to be extremely rare. Only 1 of 16.546 patients (0.006%) had TdP	C1CN(CC=C1N2C3=CC=CC=C3NC2=O)CCCC(=O)C4=CC=C(C=C4)F	379.43	58.1	3.56	4	1	6	28	1644
273	Jackson, 2021	33779357	Loperamide	200	daily for 5 days	p.o.					+	-	40	M	prior history of opioid abuse	186/71	93	44	41.3	narrow		522, 752						4.2, 2.8	0.576							sodium bicarbonate, epinephrine, amiodarone, calcium chloridisoproterenol, overdrive pacing, and methylnatrexone	normal	443			CN(C)C(=O)C(CCN1CCC(CC1)(C2=CC=C(C=C2)Cl)O)(C3=CC=CC=C3)C4=CC=CC=C4	477.04	43.78	4.67	3	1	8	34	18116
274	Sahu, 2020	32024717	Loperamide	200		p.o.	sotalol	80		p.o.			69	M	past medical history of coronary artery disease, status postcoronary artery bypass, ischaemic cardiomyopathy with ejection fraction of 15%, status postautomatic implantable cardioverter defibrillator, known case of ventricular tachycardia (VT), irritable bowel syndrome, chronic kidney disease stage III							prolonged					140	4.2	0.9052	8.5											CN(C)C(=O)C(CCN1CCC(CC1)(C2=CC=C(C=C2)Cl)O)(C3=CC=CC=C3)C4=CC=CC=C4	477.04	43.78	4.67	3	1	8	34	18116
275	Loffi, 2015	25648339	Levetiracetam	1500	500 TID	p.o.	vandetanib, acetylsalicylic acid, metoprolol	300, 100, 50	300, 100, 25 BID				70	M	ischemic heart disease							523														Metoprolol, levetiracetam and vandetanib were stopped			no recurrences of TdP were further observed	28 episodes of TdP	CCC(C(=O)N)N1CCCC1=O	170.21	63.4	0.08	2	1	3	12	51017
276	Hoehns, 2001	11444585	Chlorpromazine	1600	400 QID	p.o.	cimetidine, docusate sodium, benztropine, lactulose, bisacodyl, lorazepam	400, 200, 2, 20000, 20, 4-6	400 mg at bedtime, 100 mg twice/day, 1 mg twice/day, 20 g every morning, 10 mg twice/day, 2 mg 2–3 times/day			-	52	M	schizophrenia	152/88	68	24	36.6			669	166				135	3.5		9.3					0.9	i.v. lidocaine, sublingual nitroglycerin, and chewable aspirin, cardioversion, magnesium sulfate, metoprolol, potassium chloride, i.v. nitroglycerin, all psychotropic drugs that the patient was receiving on admission were withheld, calcium gluconate i.v.		477, 460, 447			CN(C)CCCN1C2=CC=CC=C2SC3=C1C=C(C=C3)Cl	318.86	31.78	4.29	1	0	4	21	8139
277	Atkinson, 2007	17697226	Methadone	60		p.o.							54	M	chronic pancreatitis, alcoholism, hypertension and i.v. drug use	110/65	90	40				640						2.6, 2.1	normal							morphine, anti-emetics, i.v. fluids, potassium supplementation, magnesium sulphate, the methadone was stopped and replaced by dihydrocodeine		420	The patient selfdischarged from hospital 5 days after extubation.		CCC(=O)C(CC(C)N(C)C)(C1=CC=CC=C1)C2=CC=CC=C2	309.45	20.31	4.06	2	0	7	23	15227
278	Letsas, 2006	16449812	Zolpidem	?	started 3 weeks before admission		amiodarone	450, 900	450 mg bolus followed by 900 mg/day				67	F	prosthetic mitral valve and congestive heart failure							565														zolpidem and amiodarone were immediately withdrawn			QTc interval gradually decreased to its initial value		CC1=CC=C(C=C1)C2=C(N3C=C(C=CC3=N2)C)CC(=O)N(C)C	307.39	37.61	3.14	2	0	4	23	35989
279	Kounas, 2005	15869686	Metronidazole	1500	500 TID	p.o.	amiodarone	450, 900	450-mg bolus followed by 900 mg daily				71	F	antibiotic-associated pseudomembranous colitis, coronary artery bypass grafting and paroxysmal atrial fibrillation							625						normal	normal							Metronidazole and amiodarone were immediately withdrawn			During the next 6 days, the QTc interval gradually decreased to its initial values without clinically significant arrhythmias		CC1=NC=C(N1CCO)[N+](=O)[O-]	171.15	83.87	-0.23	4	1	3	12	19204
280	Lentini, 2001	11740632	Maprotiline	?									69	F	heart failure							700														i.v. magnesium and xylocaine administration, maprotiline and antiarrhythmic co-medication termination			QT prolongation decreased	Neither electrolyte disturbances nor acute cardiac ischemia were seen.	CNCCCC12CCC(C3=CC=CC=C31)C4=CC=CC=C24	277.4	12.03	4.31	1	1	4	21	2384
281	Prabhakar, 2004	15851230	Ciprofloxacin	1000	500 BID	p.o.	furosemide, lisinopril, amiodarone, warfarin						67	F	congestive heart failure, urinary tract infection							680						3.3								amiodarone and ciprofloxacin were discontinued		469			C1CC1N2C=C(C(=O)C3=CC(=C(C=C32)N4CCNCC4)F)C(=O)O	331.34	74.57	1.1	5	2	3	24	31446
282	Prabhakar, 2004	15851230	Ciprofloxacin	1000	500 BID	p.o.	digoxin, sotalol	0.125, 320	0.125 QD, 160 BID	p.o., p.o.			44	F	moderate mitral stenosis secondary to rheumatic fever							590														ciprofloxacin and sotalol were discontinued			QTc interval normalized within 2 days		C1CC1N2C=C(C(=O)C3=CC(=C(C=C32)N4CCNCC4)F)C(=O)O	331.34	74.57	1.1	5	2	3	24	31446
283	Atar, 2003	12698686	Loratadine	10		p.o.	amiodarone	200					73	F	hypertensive, hyperlipidemic						720	688						4.05	0.8229	9.72						Amiodarone and loratadine were discontinued		normal		TdP was self-terminated and did not require additional therapy	CCOC(=O)N1CCC(=C2C3=C(CCC4=C2N=CC=C4)C=C(C=C3)Cl)CC1	382.88	42.43	4.43	3	0	3	27	32091
284	Yalta, 2006	17126428	Sotalol	80									30	F	atypical chest pain	85/55						720			400	2500										DC shock		400		sotalol was mistakenly taken instead of analgesic	CC(C)NCC(C1=CC=C(C=C1)NS(=O)(=O)C)O	272.36	86.81	1.03	4	3	6	18	4950
285	Tong, 2001	11989578	Amiodarone	?									66	M	dilated cardiomyopathy							550						hypokalaemia											survived		CCCCC1=C(C2=CC=CC=C2O1)C(=O)C3=CC(=C(C(=C3)I)OCCN(CC)CC)I	645.31	42.68	6.49	4	0	11	31	33532
286	Tong, 2001	11989578	Amiodarone	?									77	F	dilated cardiomyopathy							460																	died		CCCCC1=C(C2=CC=CC=C2O1)C(=O)C3=CC(=C(C(=C3)I)OCCN(CC)CC)I	645.31	42.68	6.49	4	0	11	31	33532
287	Tong, 2001	11989578	Amiodarone	?			flecanide, sotalol	200, 320	100 BID, 160 BID				87	F	sick sinus syndrome							708						hypokalaemia											permanent pacemaker		CCCCC1=C(C2=CC=CC=C2O1)C(=O)C3=CC(=C(C(=C3)I)OCCN(CC)CC)I	645.31	42.68	6.49	4	0	11	31	33532
288	Tong, 2001	11989578	Amiodarone	?									84	F	dilated cardiomyopathy							451																	permanent pacemaker		CCCCC1=C(C2=CC=CC=C2O1)C(=O)C3=CC(=C(C(=C3)I)OCCN(CC)CC)I	645.31	42.68	6.49	4	0	11	31	33532
289	Tong, 2001	11989578	Amiodarone	?			dilitiazem						73	F								614																	permanent pacemaker		CCCCC1=C(C2=CC=CC=C2O1)C(=O)C3=CC(=C(C(=C3)I)OCCN(CC)CC)I	645.31	42.68	6.49	4	0	11	31	33532
290	Tong, 2001	11989578	Amiodarone	?									76	M	ischaemic heart disease							524																	survived		CCCCC1=C(C2=CC=CC=C2O1)C(=O)C3=CC(=C(C(=C3)I)OCCN(CC)CC)I	645.31	42.68	6.49	4	0	11	31	33532
291	Tong, 2001	11989578	Amiodarone	?									61	M	mitral valve prolapse							455																	died		CCCCC1=C(C2=CC=CC=C2O1)C(=O)C3=CC(=C(C(=C3)I)OCCN(CC)CC)I	645.31	42.68	6.49	4	0	11	31	33532
292	Tong, 2001	11989578	Sotalol	240	total								67	F								544						2.9							normal				permanent pacemaker		CC(C)NCC(C1=CC=C(C=C1)NS(=O)(=O)C)O	272.36	86.81	1.03	4	3	6	18	4950
293	Tong, 2001	11989578	Sotalol	160	total								88	F	ischaemic heart disease							620													normal				survived		CC(C)NCC(C1=CC=C(C=C1)NS(=O)(=O)C)O	272.36	86.81	1.03	4	3	6	18	4950
294	Tong, 2001	11989578	Phenothiazine	100									67	M	schizophrenia							485																	survived		C1=CC=C2C(=C1)NC3=CC=CC=C3S2	199.27	37.33	3.32	0	1	0	14	239
295	Tong, 2001	11989578	Phenothiazine	100									65	F	schizophrenia							539						hypokalaemia											survived		C1=CC=C2C(=C1)NC3=CC=CC=C3S2	199.27	37.33	3.32	0	1	0	14	239
296	Tong, 2001	11989578	Quinidine	1200			digoxin	0.0625					61	M	ischaemic heart disease							ND																	survived		COC1=CC2=C(C=CN=C2C=C1)C(C3CC4CCN3CC4C=C)O	324.42	45.59	2.81	4	1	4	24	819
297	Tong, 2001	11989578	Astemizole	?									67	F	upper respiratory tract infection							594																	survived		COC1=CC=C(C=C1)CCN2CCC(CC2)NC3=NC4=CC=CC=C4N3CC5=CC=C(C=C5)F	458.57	42.32	5	4	1	8	34	1786
298	Di Micoli, 2009	18294935	Amiodarone		300 mg loading in 60 min followed by 900 mg in 6 h	i.v.	furosemide, spironolactone, vitamins, lactulose	50, 200, ?, ?	25 mg b.i.d, 100 mg b.i.d., ND, 10 ml TID	p.o., p.o., p.o., p.o.			72	F	HCV-related decompensated cirrhosis and ischaemic heart disease							505, 495					144	4	1.35	4.65				440	0.88	cardioversion, MgSO4, metoprolol		/394			CCCCC1=C(C2=CC=CC=C2O1)C(=O)C3=CC(=C(C(=C3)I)OCCN(CC)CC)I	645.31	42.68	6.49	4	0	11	31	33532
299	Schrickel, 2003	14579055	Amiodarone	600			beta-acetyldigoxine, bisoprolol	0.1, 1.25					69	F	history of intermittent atrial fibrillation						700	614			1900			3.9								magnesium i.v., heparin i.v., termination of beta-blocker, digitalis and amiodarone		465			CCCCC1=C(C2=CC=CC=C2O1)C(=O)C3=CC(=C(C(=C3)I)OCCN(CC)CC)I	645.31	42.68	6.49	4	0	11	31	33532
300	Tarapues, 2014	24424337	Ranolazine	750	375 BID		amiodarone			i.v.			78	F	angina, diabetes, dyslipidemia, hypertension, severe chronic renal failure (GFR: 28 ml/min), AF, ischemic heart disease and heart failure.							580														ranolazine and amiodarone were withdrawn		normal			CC1=C(C(=CC=C1)C)NC(=O)CN2CCN(CC2)CC(COC3=CC=CC=C3OC)O	427.54	74.27	2.41	6	2	10	31	18335
301	Husain, 2010	20865683	Diphenhydramine	max. 3000	SD, overdose							+	44	F	suicidal gesture							786						normal	normal									400	No further arrhythmias were noted and her hospital course remained uneventful		CN(C)CCOC(C1=CC=CC=C1)C2=CC=CC=C2	255.35	12.47	3.22	2	0	6	19	11112
302	van de Loo, 1994	7846927	Sotalol	?									70	F																										Patient had sotalol-induced TdP, after recovery he was successfully treated with amiodarone	CC(C)NCC(C1=CC=C(C=C1)NS(=O)(=O)C)O	272.36	86.81	1.03	4	3	6	18	4950
303	Letsas, 2005	16260053	Indapamide	2.5			prednisolone	5					42	F	systemic lupus erythematosus and hypertension							510						normal	normal	normal						Indapamide and prednisone were stopped, defibrillation, lidocaine, i.v. magnesium,					CC1CC2=CC=CC=C2N1NC(=O)C3=CC(=C(C=C3)Cl)S(=O)(=O)N	365.83	100.88	2.03	4	2	4	24	6057
304	Gowda, 2002	12424513	Ibutilide	2			digoxin, warfarin						54	F	paroxysmal atrial fibrillation and rheumatic heart disease with prior mitral valve replacement							505														i.v. magnesium			Subsequently, the patient converted to sinus rhythm	Baseline QTc was 440 ms	CCCCCCCN(CC)CCCC(C1=CC=C(C=C1)NS(=O)(=O)C)O	384.58	78.02	3.63	4	2	14	26	251
305	Gowda, 2002	12424513	Ibutilide	2			digoxin, heparin			p.o., i.v.			61	F	hypertension and coronary artery disease							532														cardioversion, i.v. magensium, i.v. isoproterenol				Baseline QTc was 424 ms	CCCCCCCN(CC)CCCC(C1=CC=C(C=C1)NS(=O)(=O)C)O	384.58	78.02	3.63	4	2	14	26	251
306	Gowda, 2002	12424513	Ibutilide	2			dilitiazem, heparin			i.v., i.v.			47	F	paroxysmal atrial fibrillation, hypertension, and compensated heart failure							487														direct current shock with 200 J, i.v. magnesium				Baseline QTc was 436 ms	CCCCCCCN(CC)CCCC(C1=CC=C(C=C1)NS(=O)(=O)C)O	384.58	78.02	3.63	4	2	14	26	251
307	Gowda, 2002	12424513	Ibutilide	1			amlodipine, antidiabetic medications, digoxin, metoprolol, heparin			p.o., p.o., p.o., p.o., i.v.			80	F	hypertension, diabetes mellitus, and paroxysmal atrial flutter							520														cardioversion, magnesium sulfate i.v.				Baseline QTc was 448 ms	CCCCCCCN(CC)CCCC(C1=CC=C(C=C1)NS(=O)(=O)C)O	384.58	78.02	3.63	4	2	14	26	251
308	Kaźmierczak, 2007	17669094	Ciprofloxacin	500	250 BID		azimilide	125					65	M	old myocardial infarction, lower urine tract infection							754						normal	normal						2.1	Ciprofloxacin and azimilide were immediately withdrawn		540, 450	the next 3 days, QTc interval gradually decreased	JTc = 539 ms, Concominant drugs: β-blockers, ACE inhibitors, furosemide, potassium, spironolactone	C1CC1N2C=C(C(=O)C3=CC(=C(C=C32)N4CCNCC4)F)C(=O)O	331.34	74.57	1.1	5	2	3	24	31446
309	Huemer, 2015	25823967	Dronedarone	800	400 BID		metoprolol, furosemide, phenprocoumon, digoxin, amiodarone						76	F	arterial hypertension and mild aortic and moderate mitral valve insufficiency		126			118		512, 743						3.5	0.415						1.4	Dronedarone was discontinued, digoxin and amiodarone were not administered again.		453			CCCCC1=C(C2=C(O1)C=CC(=C2)NS(=O)(=O)C)C(=O)C3=CC=C(C=C3)OCCCN(CCCC)CCCC	556.76	97.23	6.05	6	1	18	39	5843
310	Urge, 2008	18609153	Terlipressin	4	1 mg every 6 h	i.v.	omeprazol, clomethiazole	80, 1200	40 BID, 300 Q6H	i.v., p.o.			50	M	alcoholic	150/80	120					440, 490					129	3.49	normal	normal	94				1.5837						C1CC(N(C1)C(=O)C2CSSCC(C(=O)NC(C(=O)NC(C(=O)NC(C(=O)NC(C(=O)N2)CC(=O)N)CCC(=O)N)CC3=CC=CC=C3)CC4=CC=C(C=C4)O)NC(=O)CNC(=O)CNC(=O)CN)C(=O)NC(CCCCN)C(=O)NCC(=O)N	1227.37	563.45	-4.78	17	16	31	85	62
311	Yamada, 2001	11266201	Amiodarone	240		i.v.							70	F	high risk for arrhythmic sudden death							680						normal	normal						2	temporary pacemaker was inserted					CCCCC1=C(C2=CC=CC=C2O1)C(=O)C3=CC(=C(C(=C3)I)OCCN(CC)CC)I	645.31	42.68	6.49	4	0	11	31	33532
312	Aktas, 2007	17617063	Dofetilide	1	0.5 BID								46	M	nonischemic cardiomyopathy, left ventricular ejection fraction of 8%							560														defibrillations, dofetilide was discontinued and his BiV-ICD was reprogrammed to pace at 100 beats/minute to decrease the risk of torsades de pointes.			He has since had no further ventricular arrhythmias at over 18 months of follow-up.	Baseline QTc: 460 ms	CN(CCC1=CC=C(C=C1)NS(=O)(=O)C)CCOC2=CC=C(C=C2)NS(=O)(=O)C	441.56	121.57	1.93	6	2	11	29	8650
313	Aktas, 2007	17617063	Dofetilide	0.25	0.125 BID		milrinone		started in the hospital				64	F	rheumatic valvular heart disease							670						normal	normal							defibrillations, dofetilide and milrinone were discontinued			she was eventually discharged to home	Baseline QTc 430ms, QRS 110 ms	CN(CCC1=CC=C(C=C1)NS(=O)(=O)C)CCOC2=CC=C(C=C2)NS(=O)(=O)C	441.56	121.57	1.93	6	2	11	29	8650
314	Aktas, 2007	17617063	Dofetilide	?									80	F	coronary artery disease and valvular heart disease							680														Dofetilide was discontinued, temporary transvenous pacemaker			Eventually the pacer was removed and she had no further recurrence of torsades de pointes	Baseline QTc 450 ms	CN(CCC1=CC=C(C=C1)NS(=O)(=O)C)CCOC2=CC=C(C=C2)NS(=O)(=O)C	441.56	121.57	1.93	6	2	11	29	8650
315	Jhuo, 2013	24444543	Amiodarone	300, 900	300 mg bolus followed by 900mg/day	i.v.							61	F	severe mitral valve regurgitation, atrial fibrillation, and heart failure					wide	520	580														amiodarone was discontinued		440/519			CCCCC1=C(C2=CC=CC=C2O1)C(=O)C3=CC(=C(C(=C3)I)OCCN(CC)CC)I	645.31	42.68	6.49	4	0	11	31	33532
316	Bajaj, 1991	1743800	Amiodarone	1200		p.o.	digoxin, warfarine, cyclopenthiazide-potassium combination	0.25, ND, ND					74	F	heumatic aortic and mitral valvar disease						750	673						3.8, 3								defibrilaton, amiodarone was discontinued, hypokalaemia correction			no further episodes of torsades de pointes and she was later discharged		CCCCC1=C(C2=CC=CC=C2O1)C(=O)C3=CC(=C(C(=C3)I)OCCN(CC)CC)I	645.31	42.68	6.49	4	0	11	31	33532
317	Tran, 1997	9309756	Amiodarone	1200									30	F	history of dilated cardiomyopathy and multiple hospitalizations for congestive heart failure						414	510			500	500 - 2500		4.6	0.8										The patient subsequently died from complications after her cardiac arrest		CCCCC1=C(C2=CC=CC=C2O1)C(=O)C3=CC(=C(C(=C3)I)OCCN(CC)CC)I	645.31	42.68	6.49	4	0	11	31	33532
318	Asajima, 2012	21898101	Lansoprazole	15			disopyramide, methimazole	300, 5					73	F	hypertrophic obstructive cardiomyopathy (HOCM), paroxysmal atrial fibrillation (P-AF), and hyperthyroidism, GERD						760	690						3.7	0.85	4.5						Treatment with disopyramide was discontinued		600/490, 520/520	terminate TdP		CC1=C(C=CN=C1CS(=O)C2=NC3=CC=CC=C3N2)OCC(F)(F)F	369.36	87.08	3.16	7	1	6	25	57477
319	Castillo, 2002	12022902	Efavirenz	600			trimethoprim/sulfamethoxazole, clarithromycin, lamivudine, zidovudine, abacavir	?, 1000, 300, 600, 600	160/800 mg 3 times weekly, 500 mg BID, 150 mg BID, 300 mg BID, 300 mg BID				63	F	HIV positive							580						3.4								A temporary pacemaker was inserted, potassium and magnesium were supplemented, and all medications except for highly active antiretroviral therapy (HAART) were discontinued					C1CC1C#CC2(C3=C(C=CC(=C3)Cl)NC(=O)O2)C(F)(F)F	315.67	38.33	3.8	5	1	1	21	14034
320	Voigt, 2003	12678199	Amiodarone	?		p.o.	enalapril						84	F	coronary artery disease and previous myocardial infarction, congestive heart failure						390	506						3.4	0.6, 1.05	9.4						i.v. magnesium, i.v. lidocaine, withdrawal of amiodarone and correction of exacerbating factors			there were no further episodes of TdP		CCCCC1=C(C2=CC=CC=C2O1)C(=O)C3=CC(=C(C(=C3)I)OCCN(CC)CC)I	645.31	42.68	6.49	4	0	11	31	33532
321	Hensey, 2007	17618400	Clarithromycin	?			ceftriaxone						79	F	hypertension, hypothyroidism and chronic obstructive pulmonary disease							496														cessation of the clarithromycin		500		allergic to penicillin and had no prior exposure to clarithromycin	CCC1C(C(C(C(=O)C(CC(C(C(C(C(C(=O)O1)C)OC2CC(C(C(O2)C)O)(C)OC)C)OC3C(C(CC(O3)C)N(C)C)O)(C)OC)C)C)O)(C)O	747.95	182.91	2.28	14	4	8	52	33395
322	Kamochi, 1999	10943628	Clarithromycin	400			digoxin, nilvadipine, pravastatin, loflazepate ethyl, chlorpheniramine	0.25, 4, 5, 1, 12					78	F	respiratory infection		95				520	654					143	3.3							0.7	Magnesium sulphate, the pacing rate was set at 80 beats/min		360/-			CCC1C(C(C(C(=O)C(CC(C(C(C(C(C(=O)O1)C)OC2CC(C(C(O2)C)O)(C)OC)C)OC3C(C(CC(O3)C)N(C)C)O)(C)OC)C)C)O)(C)O	747.95	182.91	2.28	14	4	8	52	33395
323	Kamochi, 1999	10943628	Clarithromycin	400			theophylline, cloperastine, zopiclone	400, 60, 10					62	M	idiopathic interstitial pneumonia and chronic hepatitis C		69				560	600						3.9							0.8	Clarithromycin was discontinued, 2g magnesium sulphate iv, temporary pacemaker		480/468	He was discharged without arrhythmia		CCC1C(C(C(C(=O)C(CC(C(C(C(C(C(=O)O1)C)OC2CC(C(C(O2)C)O)(C)OC)C)OC3C(C(CC(O3)C)N(C)C)O)(C)OC)C)C)O)(C)O	747.95	182.91	2.28	14	4	8	52	33395
324	Lee, 1998	9576415	Clarithromycin	1000	500 BID	p.o.	ceftazidime, vancomycin						40	M	intravenous drug addict with bronchiectasis and cor pulmonale						600	670														Clarithromycin was withdrawn while all other antibiotics were continued.					CCC1C(C(C(C(=O)C(CC(C(C(C(C(C(=O)O1)C)OC2CC(C(C(O2)C)O)(C)OC)C)OC3C(C(CC(O3)C)N(C)C)O)(C)OC)C)C)O)(C)O	747.95	182.91	2.28	14	4	8	52	33395
325	Lee, 1998	9576415	Clarithromycin	1000	500 BID	p.o.	ceftazidime, amikacin			i.v., p.o.			25	F	Goodpasture syndrome, end-stage renal failure on hemodialysis, and biopsy-proven chronic hepatitis C, bronchopneumonia						600	775						normal	normal						2.8732	Clarithromycin was withdrawn			QT interval returned to normal in 6 days, and there was no further torsades de pointes		CCC1C(C(C(C(=O)C(CC(C(C(C(C(C(=O)O1)C)OC2CC(C(C(O2)C)O)(C)OC)C)OC3C(C(CC(O3)C)N(C)C)O)(C)OC)C)C)O)(C)O	747.95	182.91	2.28	14	4	8	52	33395
326	Piquette, 1999	9972380	Clarithromycin	1000	500 BID	p.o.	cisapride	60	20 TID	p.o.			77	F	congestive heart failure, chronic obstructive pulmonary disease, a history of rheumatic fever, mitral valve replacement, atrioventricular ablation, and a ventricular pacemaker for atrial fibrillation						640							4.1, 3.3	0.97						1.37	antibiotics and captopril were discontinued, and she began receiving ipratropium 2 mL with albuterol 1 mL q2h, albuterol 1 mL/h prn, and methylprednisolone 120 mg iv, then 100 mg iv bid., lidocaine			there has been no recurrence of arrhythmias for the 32 months following hospitalization	furosemide 80 mg bid, hydrochlorothiazide 25 mg qd; potassium chloride 16 mEq bid; captopril 50 mg tid; warfarin (dose adjusted to INR 2–3); cisapride 10 mg tid (2 × 5-mg tablets) for nausea; oxazepam 15 mg qhs; and budesonide, albuterol, salmeterol, and ipratropium bromide inhalers. These medications were continued on admission; however, the potassium chloride was reduced to 16 mEq daily, her ca…	CCC1C(C(C(C(=O)C(CC(C(C(C(C(C(=O)O1)C)OC2CC(C(C(O2)C)O)(C)OC)C)OC3C(C(CC(O3)C)N(C)C)O)(C)OC)C)C)O)(C)O	747.95	182.91	2.28	14	4	8	52	33395
327	Gysel, 2013	24147515	Clarithromycin	500	250 BID		Disopyramide	300	150 mg b.i.d					F								640						normal	normal									477	QTc interval returned to baseline (477 ms) 2 days after admission		CCC1C(C(C(C(=O)C(CC(C(C(C(C(C(=O)O1)C)OC2CC(C(C(O2)C)O)(C)OC)C)OC3C(C(CC(O3)C)N(C)C)O)(C)OC)C)C)O)(C)O	747.95	182.91	2.28	14	4	8	52	33395
328	Sekkarie, 1997	9292575	Clarithromycin	1000	500 BID		cisapride	30	10 TID				52	F	diabetes, end-stage renal disease, coronary artery disease with bypass grafting, diabetic gastroparesis, and chronic obstructive pulmonary disease (COPD), acute bronchitis							630						3.6								Lidocaine was started. Cisapride and clarithromycin were discontinued			there were no subsequent cardiac problems	Her medications also included transdermal nitroglycerin, iron, erythropoietin, calcitriol, calcium acetate, ipratropium inhaler	CCC1C(C(C(C(=O)C(CC(C(C(C(C(C(=O)O1)C)OC2CC(C(C(O2)C)O)(C)OC)C)OC3C(C(CC(O3)C)N(C)C)O)(C)OC)C)C)O)(C)O	747.95	182.91	2.28	14	4	8	52	33395
329	Sekkarie, 1997	9292575	Clarithromycin	1000	500 BID		cisapride	10					83	M	chronic renal failure thought to be secondary to ischemic nephropathy, coronary artery disease with bypass grafting, ischemic cardiomyopathy, sick sinus syndrome requiring pacemaker placement, diffuse atherosclerotic vascular disease, anemia of chronic renal failure, peptic ulcer disease, and gastroesophageal reflux disease		70					ND						4.3	0.9052						4.8	cisapride and clarithromycin were discontinued, magnesium sulfate i.v.			The patient’s condition improved gradually	His medications also included erythropoietin, furosemide, alprazolam, amlodipine, ranitidine, iron, temazepam, aspirin, nitroglycerin, methocarbamol, and cisapride 10 mg before meals and at bedtime.	CCC1C(C(C(C(=O)C(CC(C(C(C(C(C(=O)O1)C)OC2CC(C(C(O2)C)O)(C)OC)C)OC3C(C(CC(O3)C)N(C)C)O)(C)OC)C)C)O)(C)O	747.95	182.91	2.28	14	4	8	52	33395
330	Gysel, 2013	24147515	Clarithromycin	1000	500 BID, few days before she was treated with 1000 iv daily	p.o.	metoprolol, losartan/HCT, rosuvastatin, clopidogrel	50, 100/25, 40,75	25 mg b.i.d., 100 mg/25 mg daily, 40 mg daily, 75 mg daily.				75	F	right lower lobe community acquired pneumonia, chronic renal dysfunction, past medical history was significant for complete AV block managed with a single chamber pacemaker, coronary artery disease with previous stenting of the right coronary artery, hypertension and dyslipidemia.	179/107, 188/71	119, 63					514, 580–620						3.4	0.49							cardioverted, intubation, ketamine, levophed and midazolam, therapeutic hypothermia, clarithromycin was discontinued and piperacillin/tazobactam 3,375 g iv, q6h was initiated, additionaly hydralazine 25 mg q6h, amlodipine 10 mg daily and heparin 5000 units b.i.d., magnesium and potassium as necessary.		512		Few days before she was treated with ceftriaxone 2000 iv daily	CCC1C(C(C(C(=O)C(CC(C(C(C(C(C(=O)O1)C)OC2CC(C(C(O2)C)O)(C)OC)C)OC3C(C(CC(O3)C)N(C)C)O)(C)OC)C)C)O)(C)O	747.95	182.91	2.28	14	4	8	52	33395
331	Haverkamp, 2001	11565214	Ajmaline	1000		i.v.							60	F	sustained narrow QRS tachycardia		200, 160			narrow		600					138	4.3	0.8517	8.9374	110.5				0.9	Ajmaline was discontinued and ventricular pacing at a rate of 100 beats/min was instituted		440	No further episodes of TDP developed		CCC1C2CC3C4C5(CC(C2C5O)N3C1O)C6=CC=CC=C6N4C	326.43	46.94	1.53	3	2	1	24	30
332	Haverkamp, 2001	11565214	Ajmaline	90	50 mg were administered over 10 min, another 40 mg of ajmaline were administered 30 min later	i.v.							59	M	acute abdomenal pain, old inferior myocardial infarction, arterial hypertension and paroxysms of atrial fibrillation		160					580					140	4.7	0.8517	8.1358	110				1.3	adrenaline, orciprenaline, i.v. magnesium sulfate			the arrhythmias disappeared and the patient’s condition stabilized	One hour after administration of ajmaline, the patient developed repeated episodes of TDP	CCC1C2CC3C4C5(CC(C2C5O)N3C1O)C6=CC=CC=C6N4C	326.43	46.94	1.53	3	2	1	24	30
333	Tomcsanyi, 1999	10392400	Amiodarone		150 mg/10 min + 35 mg/h, 19h	i.v.	digoxine						40	F	rheumatic heart disease and chronic atrial fibrillation, congestive heart failure		120-160											4.3								i.v. magnesium, temporary atrial pacemaker, digoxin and amiodarone were discontinued			Subsequently, the patient became free of symptomatic ventricular arrhythmia while taking warfarin, furosemide, and mexiletine.	19 h post amiodarone, TdP was observed several times. Two weeks later i.v. amiodarone was restarted, but patient expirienced QTc prolongation and TdP.	CCCCC1=C(C2=CC=CC=C2O1)C(=O)C3=CC(=C(C(=C3)I)OCCN(CC)CC)I	645.31	42.68	6.49	4	0	11	31	33532
334	Faggiano, 1996	8842793	Amiodarone		total dose of 1600	p.o.							60	F	prosthetic mitral valve, congestive heart failure		200				440	490						4.2	0.81							magnesium sulfate infusion was started, and amiodarone was discontinued				At admission, the patient was taking an angiotensin converting enzyme (ACE) inhibitor, a nitrate preparation, oral anticoagulant therapy, intravenous furosemide and dopamine at an infusion rate of 2.5 y/kg/min. 20 days later amiodarone (p.o.) was started again at a dose of 200 mg/day. On the third day of treatment, a new episode of asymptomatic self-limiting TdP was observed. Again, the serum pot…	CCCCC1=C(C2=CC=CC=C2O1)C(=O)C3=CC(=C(C(=C3)I)OCCN(CC)CC)I	645.31	42.68	6.49	4	0	11	31	33532
335	Lee, 2017	29259513	Ondansetron	36	in 6 doses (at 15:22, 20:30, 21:30, 04:00, 12:47, and 13:27).	i.v.							51	F	history of right parasymphyseal and left-angle mandibular fractures for which she had undergone open-reduction internal fixation, had a history of alcohol dependence and occasionally smoked tobacco	145/83	73	20	36.2			610					132	3.9		9.5					0.94	Advanced cardiovascular life support measures (including chest compressions and defibrillation)					CC1=NC=CN1CC2CCC3=C(C2=O)C4=CC=CC=C4N3C	293.36	39.82	2.54	2	0	2	22	21409
336	Lee, 2017	29259513	Ondansetron	12	3 x 4 doses (at 00:23, 01:41, and 10:00).	i.v.							51	M	6-month history of ongoing nausea, vomiting, and diarrhea, associated with fevers and chills (4 times a day)	136/98	88	16	37.2			543					132	3, 4, 2.2			89	26		6	0.85	electrolytes were aggressively replenished, and further QT-prolonging agents were withheld			One week later, his ECG showed a normal QTc. No additional episodes of VT or torsades de pointes were noted.		CC1=NC=CN1CC2CCC3=C(C2=O)C4=CC=CC=C4N3C	293.36	39.82	2.54	2	0	2	22	21409
337	Khan, 2016	27857247	Abiraterone	1000	250 QID		prednisone, goserelin, warfarin	10, ?, 4	10 daily, 10.8 3-monthly, 4 QD	p.o., i.v., p.o.			77	M	metastatic castrate-resistant prostate cancer, ischaemic heart disease (IHD), previous coronary artery bypass grafting (CABG) and atrial fibrillation,	150/85	70					650					135	2.7	0.84	8.6969						i.v. amiodarone, defibrilation, iv replacement of potassium and magnesium, isoprenaline		-/460	He was discharged home after remaining stable off abiraterone without any further arrhythmias	diagnosis was abiraterone-induced hypokalaemia initiating TdP in a patient with known IHD	CC12CCC(CC1=CCC3C2CCC4(C3CC=C4C5=CN=CC=C5)C)O	349.51	33.12	4.48	2	1	1	26	26382
338	Nelson, 2013	23362038	Aripiprazole	2.5		p.o.	famotidine	20		i.v.			42	M	sepsis, renal failure, adrenal insufficiency, acute respiratory distress syndrome, schizophrenia, diabetes mellitus, hypertension, and previous stroke							624						3.8	0.6172	8.8						cardiopulmonary resuscitation, DC shock, magensium sulfate (i.v.), aripiprazole was discontinued		-/537, -/472, -/450		Before aripiprazole the dose of quetiapine used before admission (400 mg by mouth at bedtime) was restarted but discontinued after 1 dose when the QTc interval was discovered to be 644 milliseconds. It was determined that there was a probable relationship between the onset of TdP and aripiprazole therapy in this patient.	C1CC(=O)NC2=C1C=CC(=C2)OCCCCN3CCN(CC3)C4=C(C(=CC=C4)Cl)Cl	448.39	44.81	4.21	3	1	7	30	66444
339	Wharton, 1987	3499072	Pentamidine Isethionate	4 mg/kg	20 days of therapy	i.m.							25	M	AIDS, pneumonia						520	560	1236, 786					4.3	0.4937	8.5						lidocaine, procainamide (mistakenly given), i.v. bretylium, pentamidine therapy was discontinued, magnesium sulfate i.v., isoproterenol i.v., electrical cardioversion		360/460	He has continued to do well after discontinuing use of all medications after nine months of follow-up.	His only other medications were iron sulfate, multivitamins, nystatin troche, and ketoconazole. Ten days of trimethoprim/suIfamethoxazole therapy were given before severe thrombocytopenia occurred, necessitating its discontinuation.	C1=CC(=CC=C1C(=N)N)OCCCCCOC2=CC=C(C=C2)C(=N)N.C(CS(=O)(=O)O)O.C(CS(=O)(=O)O)O	592.68	284.16	1.51	12	8	14	39	945
340	Wharton, 1987	3499072	Pentamidine Isethionate	4 mg/kg		i.v.							36	M	AIDS, pneumonia						600	580						3.1	0.4937	7.9 mg/dl						pentiamidine was immediately discontinued, loding dose of diphenylhydantoin was given, potassium, magnesium replacement		-/450	No further arrhythmias were documented and symptoms of lightheadedness or syncope did not recur.		C1=CC(=CC=C1C(=N)N)OCCCCCOC2=CC=C(C=C2)C(=N)N.C(CS(=O)(=O)O)O.C(CS(=O)(=O)O)O	592.68	284.16	1.51	12	8	14	39	945
341	Devaux, 2019	31373450	Sotalol	320	160 BID		ciprofloxacin	1000	500 BID				84	F	insufficiency chronic renal disease, atrial fibrillation	170/73																			1.7					Other medications: antispasmodic (butylhyoscine bromide), an anti-inflammatory (ketoralac) and analgesics (paracetamol and tramadol)	CC(C)NCC(C1=CC=C(C=C1)NS(=O)(=O)C)O	272.36	86.81	1.03	4	3	6	18	4950
342	Trohman, 1999	10217665	Procainamide	?		i.v.	amiodarone	800		p.o.			73	M	mild coronary artery disease, dilated cardiomyopathy					wide					5600				normal					normal	normal	procainamide was discontinued		460/460		the patient continued to have short runs of polymorphic VT (compatible with torsade de pointes)	CCN(CC)CCNC(=O)C1=CC=C(C=C1)N	235.33	58.36	1.49	2	2	7	17	2042
343	Haga, 2019	30896264	Eperisone	15300	SD, overdose						+		46	F								660			6387	7.5-7.9		normal	normal	normal						electric defibrillation, i.v. amiodarone		-/487	The patient’s general condition improved rapidly together with normalization of QTc, and she was discharged on day 2 after hospitalization.		CCC1=CC=C(C=C1)C(=O)C(C)CN2CCCCC2	259.39	20.31	3.54	2	0	5	19	210
344	Flanagan, 2005	16386810	Ciprofloxacin	?		i.v.	doxycycline, piperacillin/tazobactam			i.v			22	M	pneumonia and severe respiratory distress						640	695						4.3, 4.0	0.7817, 1.0286							defibrillation, magnesium				Ten hours following the last dose of ciprofloxacin the patient had an episode of torsade de pointes	C1CC1N2C=C(C(=O)C3=CC(=C(C=C32)N4CCNCC4)F)C(=O)O	331.34	74.57	1.1	5	2	3	24	31446
345	Jang, 2020	32921663	Ivabradine	10	5 BID								48	M	ST-elevation myocardial infarction with cardiogenic shock three months prior	87/63	91			94, 80	420, 704	502, 692					138	3.23			97			14.9	1.03	concomitant oral torsemide and intravascular (i.v.) furosemide, ivabradine was used continuously at the previous dose, several attempts of DC cardioversion, eventually ivabradine was discontinued	82	340/458		he showed beta-blocker intolerance	CN(CCCN1CCC2=CC(=C(C=C2CC1=O)OC)OC)CC3CC4=CC(=C(C=C34)OC)OC	468.59	60.47	3.37	6	0	10	34	3445
346	Jang, 2020	32921663	Ivabradine	10			valsartan, carvedilol, spironolactone, furosemide	40, 12.5, 12.5, 20		p.o.			51	M	chronic heavy alcoholism					130	766	790					135	4.61			98			26.6	1.47	discontinuation of ivabradine	146	454/546			CN(CCCN1CCC2=CC(=C(C=C2CC1=O)OC)OC)CC3CC4=CC(=C(C=C34)OC)OC	468.59	60.47	3.37	6	0	10	34	3445
347	Link, 1997	9266902	Sotalol	?		p.o.							35	F	admitted to the hospital with syncope and torsade de pointes							600														sotalol was discontinued		-/440		The patient presented 2 weeks later with presyncope. Again, an emergency room rhythm strip showed torsade de pointes and an ECG demonstrated a QTc interval of 560 ms. She used sotalol with suicidal intentions.	CC(C)NCC(C1=CC=C(C=C1)NS(=O)(=O)C)O	272.36	86.81	1.03	4	3	6	18	4950
348	Henderson, 1991	1673626	Haloperidol	210	SD, overdose	p.o.	orphenadrine hydrochloride	1400		p.o.	+		48	F		110/60					640	630			180		139	3.2, 4.1	1.1	2.1					0.9276	gastric lavage, 50 g of activated charcoal, i.v. lignocaine, i.v. potassium, temporary pacing electrode was inserted,			The QT interval returned to normal 2 d after admission, and when atrial pacing was discontinued the patient returned to sinus rhythm.		C1CN(CCC1(C2=CC=C(C=C2)Cl)O)CCCC(=O)C3=CC=C(C=C3)F	375.86	40.54	4.22	4	1	6	26	24265
349	Koh, 1994	7815014	Terfenadine	120	60 BID								42	F		130/90	66	20	36.8			780						3.5, 4	0.9052	9.2						lidocaine, potassium supplementation, isoproterenol, oral propranolol		-/470, -/442		Her parents had no ECG abnormalities. The patient also had three healthy sisters who had ECGs with QTc intervals of 405,362, and 436 ms, respectively.	CC(C)(C)C1=CC=C(C=C1)C(CCCN2CCC(CC2)C(C3=CC=CC=C3)(C4=CC=CC=C4)O)O	471.67	43.7	5.73	3	2	9	35	6199
350	Routhier, 2007	17394991	Methadone	145			acyclovir, zidovudine, lamivudine, amoxicillin, ranitidine and alprazolam						52	F	HIV positive, Hepatitis B and C, opioid dependency, and anxiety presented	142/72	86	20	40.2			517, 618					140	3.2	0.65		102			19	1.1	i.v. magnesium, i.v. lidocaine, her methadone dose was then gradually reduced to 80 mg daily		454		Urine drug screen was positive for cocaine, methadone, and benzodiazepines	CCC(=O)C(CC(C)N(C)C)(C1=CC=CC=C1)C2=CC=CC=C2	309.45	20.31	4.06	2	0	7	23	15227
351	Elbey, 2012	22338554	Voriconazole	400	200 BID	i.v.							34	F	6 year history of nephrotic syndrome	85/60			39			580						3.5	0.4937	7.4						electrical cardioversion, temporary pacemaker placed		-/440		Cause of the high fewer, the patient was started to treat with voriconazole for a second time, but TdP recurred several days later, and then stopped it, TdP disappeared.	CC(C1=NC=NC=C1F)C(CN2C=NC=N2)(C3=C(C=C(C=C3)F)F)O	349.31	76.72	2.4	8	1	5	25	13789
352	Alipour, 2010	20075653	Ziprasidone	6000	SD, overdose		fluoxetine, benztropine		"a few" 20-mg capsules of fluoxetine and 1-mg tablets of benztropine.		+	+	55	F	suicide attempt, bipolar disorder, anxiety, hepatitis C, alcohol abuse, hypothyroidism, pulmonary hypertension, and asthma							529, 612						3.7	0.6172							She was defibrillated once with 120 J.		497		"and potassium, 3.7 mg/dL (reference, 3.6-5.1 mg/dL)", as the given reference was 3.6-5.1, it was assumed that there was mistake with units and it supposed to be mmol/l	C1CN(CCN1CCC2=C(C=C3C(=C2)CC(=O)N3)Cl)C4=NSC5=CC=CC=C54	412.94	76.71	3.57	3	1	4	28	5347
353	Durante‑Mangoni, 2020	32418190	Remdesivir	100	200 mg followed by 100 mg daily	i.v.	hydroxychloroquine, tocilizumab	200, 800		p.o., i.v.			71	M	SARS‑CoV‑2 pneumonia																					remdesivir was prematurely discontinued					CCC(CC)COC(=O)C(C)NP(=O)(OCC1C(C(C(O1)(C#N)C2=CC=C3N2N=CN=C3N)O)O)OC4=CC=CC=C4	602.58	213.36	1.5	12	4	14	42	5436
354	Metzger, 1993	8463445	Haloperidol		490 mg over 19 days, then additional 44 mg	i.v.	lorazepam	18					39	F	dilated cardiomyopathy							457					147	4.8	0.864	8.3	113	26			2.3	magnesium sulfate, haloperidol was stopped		/398	no further episodes of torsades	In addition: aztreonam, sucralfate, acetaminophen, clindamycin. Discharged from an alcohol detoxification program 4 weeks before amission but continued to drink until 2 weeks before admission.	C1CN(CCC1(C2=CC=C(C=C2)Cl)O)CCCC(=O)C3=CC=C(C=C3)F	375.86	40.54	4.22	4	1	6	26	24265
355	Metzger, 1993	8463445	Haloperidol	825	80 mg/h	i.v.	morphine sulfate, cimetidine, methylprednisolone					+	48	M	long history of alcohol abuse							538	36	7.46			143	4	0.9052	8.5	103	30			1.1	haloperidol was discontinued		480, 432	the patient's mental status slowly improved		C1CN(CCC1(C2=CC=C(C=C2)Cl)O)CCCC(=O)C3=CC=C(C=C3)F	375.86	40.54	4.22	4	1	6	26	24265
356	Wilt, 1993	8338292	Haloperidol		580 over 4 days	i.v.	lorazepam + fursemide, penicillin G, methylprednisolone, digoxin, terazocin, nitroglycerin			i.v. + ND			39	F	bacterial meningitis																					haloperidol was discontinued, atropine was administered			no further dysrhythmia was noted		C1CN(CCC1(C2=CC=C(C=C2)Cl)O)CCCC(=O)C3=CC=C(C=C3)F	375.86	40.54	4.22	4	1	6	26	24265
357	Wilt, 1993	8338292	Haloperidol	170 mg		i.v.	lorazepam + methylprednisolone, cefuroxime, ranitidine, albuterol, theophylline			i.v. + ND			19	F	acute severe asthma																					i.v. magnesium, isoproterenol, lidocaine were gave, discontinuation of haloperidol			QTc normalized and she had no further dysrhythmia		C1CN(CCC1(C2=CC=C(C=C2)Cl)O)CCCC(=O)C3=CC=C(C=C3)F	375.86	40.54	4.22	4	1	6	26	24265
358	Wilt, 1993	8338292	Haloperidol		489 mg / 36 h	i.v.	lorazepam + cefuroxime, methylprednisolone, theophylline, albuterol			i.v. + ND			63	F	acute severe asthma																					haloperidol was discontinued			no further dysrhythmia		C1CN(CCC1(C2=CC=C(C=C2)Cl)O)CCCC(=O)C3=CC=C(C=C3)F	375.86	40.54	4.22	4	1	6	26	24265
359	Wilt, 1993	8338292	Haloperidol	10	10 mg/4 h	i.v.	levothyroxine, furosemide, nifedipine, ampicillin-sulbactam, gentamicin, lorazepam, famotidine						74	F	atrial fibrilation, hypothyroidism, renal insufficiency																				2.4	haloperidol was discontinued				She had elevated level of thyroid stimulating hormon (22 ng/mL), the day befote TdP prompting an increased dose of levothyroxine	C1CN(CCC1(C2=CC=C(C=C2)Cl)O)CCCC(=O)C3=CC=C(C=C3)F	375.86	40.54	4.22	4	1	6	26	24265
360	Hunt, 1995	7501784	Haloperidol	44.5	5 mg / 5 h	i.v.	bupropion, lithium carbonate, metoprolol, heparin	300, 300, 100, 1, ?	150 mg bid, 300 mg qhs, 50 mg bid, 0.5 mg bid, 5000 UI bid	p.o., subcutaneous heparin			76	F	coronary artery disease, major depression							644, 670		7.47				4	0.55	7.5						ampule of magnesium sulfate and calcium gluconate			by the next morning her QTc was normal		C1CN(CCC1(C2=CC=C(C=C2)Cl)O)CCCC(=O)C3=CC=C(C=C3)F	375.86	40.54	4.22	4	1	6	26	24265
361	Hunt, 1995	7501784	Haloperidol	20, 1150	2 x 10 mg i.m., 1150 mg iv in boluses as high as 200 mg	i.m., i.v.	benzodiazepines			i.v.			49	M	chronic alcohol abuse							648						3.1	0.5	7.7						lidocaine infusion, magnesium repletion,		/392			C1CN(CCC1(C2=CC=C(C=C2)Cl)O)CCCC(=O)C3=CC=C(C=C3)F	375.86	40.54	4.22	4	1	6	26	24265
362	Hunt, 1995	7501784	Haloperidol	61	cumulative dose of 61 mg over a 6-hour period	i.v.	lidocaine + digoxin, furosemide, potassium chloride, alprazolam, enalapril, premarin	? + ?, 80, 1563.920, 0.25-0.5, 5, ?	? + (0.25 mg alternating with 0.50 mg qd), 40 mg bid, 20 mEq bid, 0.25-0.50 mg qd, 5 mg qd, dosage unknown				65	F	coronary artery disease, rheumatic heart disease, atrial fibrillation, asymptomatic cholelithiasis, and generalized anxiety disorder							628						normal	0.65	normal						magnesium, defibrillation, haloperidol was then discontinued, lidocaine was discontinued 2 days later		/396		A serum digoxin level was 2.0 ng/ml (therapeutic: 0.9-2.0 ng/ml).	C1CN(CCC1(C2=CC=C(C=C2)Cl)O)CCCC(=O)C3=CC=C(C=C3)F	375.86	40.54	4.22	4	1	6	26	24265
363	Sharma, 1998	9591913	Haloperidol	9	9 mg/7 h								45	M								638																			C1CN(CCC1(C2=CC=C(C=C2)Cl)O)CCCC(=O)C3=CC=C(C=C3)F	375.86	40.54	4.22	4	1	6	26	24265
364	Sharma, 1998	9591913	Haloperidol	115	115 mg/10 h								64	F								605																			C1CN(CCC1(C2=CC=C(C=C2)Cl)O)CCCC(=O)C3=CC=C(C=C3)F	375.86	40.54	4.22	4	1	6	26	24265
365	Sharma, 1998	9591913	Haloperidol		85 mg/27.3 h								75	F								567																			C1CN(CCC1(C2=CC=C(C=C2)Cl)O)CCCC(=O)C3=CC=C(C=C3)F	375.86	40.54	4.22	4	1	6	26	24265
366	Sharma, 1998	9591913	Haloperidol	55	55 mg/1 h								71	F								paced																			C1CN(CCC1(C2=CC=C(C=C2)Cl)O)CCCC(=O)C3=CC=C(C=C3)F	375.86	40.54	4.22	4	1	6	26	24265
367	Sharma, 1998	9591913	Haloperidol	75	75 mg/3.8 h								58	F								657																			C1CN(CCC1(C2=CC=C(C=C2)Cl)O)CCCC(=O)C3=CC=C(C=C3)F	375.86	40.54	4.22	4	1	6	26	24265
368	Sharma, 1998	9591913	Haloperidol	35	35 mg/1.8 h								40	M								679																			C1CN(CCC1(C2=CC=C(C=C2)Cl)O)CCCC(=O)C3=CC=C(C=C3)F	375.86	40.54	4.22	4	1	6	26	24265
369	Sharma, 1998	9591913	Haloperidol	70	70 mg/2.5 h								71	M								521																			C1CN(CCC1(C2=CC=C(C=C2)Cl)O)CCCC(=O)C3=CC=C(C=C3)F	375.86	40.54	4.22	4	1	6	26	24265
370	Sharma, 1998	9591913	Haloperidol	400	400 mg/24 h								47	M								574																			C1CN(CCC1(C2=CC=C(C=C2)Cl)O)CCCC(=O)C3=CC=C(C=C3)F	375.86	40.54	4.22	4	1	6	26	24265
371	Bilmakhanbetova, 2021	34194796	Doxorubicin	?			daunorubicin, dexamethasone, cyclofosmamide, citrarbin, mercaptopurine, Staphylococcus aureus, vancomycin, amphotericin, voriconazole						20		acute lymphoblastic leukemia		166				500	560														antiarrhythmic therapy according to the Cordarone 600 mg/s scheme for 2 weeks, and then 400 mg/s for 2 weeks, then 200 mg/s for 3 months		400/480	The patient was discharged in satisfactory condition	blood biochemical tests and blood electrolytes were within normal limits, sudden cardiac death	CC1C(C(CC(O1)OC2CC(CC3=C2C(=C4C(=C3O)C(=O)C5=C(C4=O)C(=CC=C5)OC)O)(C(=O)CO)O)N)O	543.52	206.07	0.44	12	6	5	39	75647
372	Simon, 2021	34127340	Loperamide	600	600 mg, 2-3 times per week, for 2 months								22	M	depression	191/86	79	16	38.8	136		667			45	2.0-3.1		4.7	0.6172, 1.2755						1.6	defibrillation at 200 Joules with conversion to a sinus rhythm, 4 g i.v. of magnesium sulfate, isoproterenol infusion at 2.5 µg/min		/495			CN(C)C(=O)C(CCN1CCC(CC1)(C2=CC=C(C=C2)Cl)O)(C3=CC=CC=C3)C4=CC=CC=C4	477.04	43.78	4.67	3	1	8	34	18116
373	Ikebe, 2021	33489705	Osimertinib	80									84	F	ex-smoker, lung tumor, stable hypertension	150/96	110	33				524														furosemide i.v., then oral azosemide and spironolactone, oral enalapril maleate and bisoprolol fumarate, osimertinib discontinuation		464		Just prior to initiation of osimertinib ECG was normal (QTc, 467 ms), died of cancer progression and cachexia at home 15 months after osimertinib discontinuation	CN1C=C(C2=CC=CC=C21)C3=NC(=NC=C3)NC4=C(C=C(C(=C4)NC(=O)C=C)N(C)CCN(C)C)OC	499.61	87.55	3.24	5	2	11	37	10249
374	Morales, 2021	33711933	Abiraterone	2000	1000 BID	p.o.	leuprolide, losartan, and metoprolol succinate	?, 100, 12.5	7.5 mg (monthly), 50 mg (BID), 12.5 mg (QD)	injections, p.o., p.o.			70	M	past history of hyperlipidemia, hypertension, and castrate-resistant metastatic prostate cancer	148/92						580						2.4	0.3292					10	0.6	continuous telemetry, electrolyte repletion, and temporary transvenous atrial pacing, patient stopped taking abiraterone acetate			QTc interval shortened, the ventricular ectopy and runs of non-sustained episodes of TdP were entirely resolved	this was particularly high on the differential given that the patient was not taking prednisone and the use of abiraterone acetate alone can result in a clinical picture similar to hyperaldosteronism	CC12CCC(CC1=CCC3C2CCC4(C3CC=C4C5=CN=CC=C5)C)O	349.51	33.12	4.48	2	1	1	26	26382
375	Burke, 2021	https://doi.org/10.1002/ccr3.3838	Tetrafluoroethane	?		inhaled	amphetamine					negative	38	F	past medical history of huffing-associated cardiac arrest							517					140	2.6					6.3			Epinephrine 3 mg and Amiodarone 450 mg were administered as bolus therapy, and she was defibrillated			The patient had severe anoxic brain injury with marked autonomic dysfunction and supportive care was ultimately withdrawn		C(C(F)(F)F)F	102.03	0	1.96	4	0	1	6	-
376	Koshino, 2021	33896871	Hydroxyzine	12.5			amlodipine, verapamile						82	F	shortness of breath on physical exertion for the past 2 months, hypertension and asthma	145/45	45	18	37		636						normal	4	0.8229	normal	normal	normal				discontinuation of verapamil, pacemaker implantation, temporary pacing			The patient was discharged nine days later without incident	12.5 mg hydroxyzine was injected for sedation, and 10 minutes later she developed Tdp and convulsions	C1CN(CCN1CCOCCO)C(C2=CC=CC=C2)C3=CC=C(C=C3)Cl	374.9	35.94	3.17	4	1	8	26	11403
377	Tiu, 2021	https://doi.org/10.1007/s40278-021-96524-8	Doxylamine								+		68	F							404, >600	491, -														intravenous magnesium sulfate			QT interval improved at discharge	accidental overdose	CC(C1=CC=CC=C1)(C2=CC=CC=N2)OCCN(C)C	270.37	25.36	2.67	3	0	6	20	1008
378	Spiegel, 2021	34155161	Methadone	160			heorin (5 days before admission)					-	35	F	Methadone Maintenance, 6 to 7 weeks postpartum with a medical history of hepatitis C and a psychiatric history of heroin and cocaine use disorder							636						3.2								i.v. magnesium sulfate, potassium was gently repleted		QTc: 561, 516, 485, and 478 ms			CCC(=O)C(CC(C)N(C)C)(C1=CC=CC=C1)C2=CC=CC=C2	309.45	20.31	4.06	2	0	7	23	15227
379	Yonai, 2021	33070441	Amiodarone		370 in total	i.v.							77	M	persistent atrial fibrillation (AF) with rapid ventricular response started 2 months prior, past medical history included gastric cancer and bile duct cancer surgeries							517						3.3								the intravenous amiodarone was ceased, magnesium repletio			No TdP recurred, and the patient remained asymptomatic		CCCCC1=C(C2=CC=CC=C2O1)C(=O)C3=CC(=C(C(=C3)I)OCCN(CC)CC)I	645.31	42.68	6.49	4	0	11	31	33532
380	Haghjoo, 2021	33759318	Hydroxychloroquine				Azithromycin			0.380126			59. 6± 16.4									Mean change from baseline: 38.4																		Baseline QTc: 400.5 ± 45.0, 4 patients out of 1080 developed TdP	CCN(CCCC(C)NC1=C2C=CC(=CC2=NC=C1)Cl)CCO	335.87	48.39	3.37	3	2	9	23	45472
381	Haghjoo, 2021	33759318	Lopinavir+Ritonavir				Azithromycin						59. 6± 16.4	M 1303 (54.6)	COVID-19							Mean changed from baseline: 39.6																		Baseline QTc: 413.9 ± 36.6, 5 patients out of 206 developed TdP	CC1=C(C(=CC=C1)C)OCC(=O)NC(CC2=CC=CC=C2)C(CC(CC3=CC=CC=C3)NC(=O)C(C(C)C)N4CCCNC4=O)O.CC(C)C1=NC(=CS1)CN(C)C(=O)NC(C(C)C)C(=O)NC(CC2=CC=CC=C2)CC(C(CC3=CC=CC=C3)NC(=O)OCC4=CN=CS4)O	1349.75	322.26	8.04	12	8	39	96	14019
382	Turner, 2021	http;//doi.org/03.2021/1.1082	Dofetilide	?									59	F	non-ischemic cardiomyopathy with an implantable cardioverter-defibrillator																					Dofetilide dosing was decreased upon admission and eventually switched to sotalol					CN(CCC1=CC=C(C=C1)NS(=O)(=O)C)CCOC2=CC=C(C=C2)NS(=O)(=O)C	441.56	121.57	1.93	6	2	11	29	8650
383	Takahashi, 2021	33755267	Amiodarone	600		i.v.	carvedilol			p.o.			83	F	long-standing hypertension and dyslipidemia													3.9								i.v. potassium and magnesium, continuous intravenous infusion of landiolol hydrochloride, amiodarone change to oral and dose reducted to 200 mg/day, carvedilol increased to 15 mg/day				amiodarone-induced QT interval prolongation associated with TdP non-sustained ventricular tachycardia	CCCCC1=C(C2=CC=CC=C2O1)C(=O)C3=CC(=C(C(=C3)I)OCCN(CC)CC)I	645.31	42.68	6.49	4	0	11	31	33532
384	Kumar, 2021	33425536	Escitalopram	?									54	F	history of prosthetic mitral valve replacement due to mitral valve prolapse one year prior, suffering a cardiopulmonary arrest													normal	normal												CN(C)CCCC1(C2=C(CO1)C=C(C=C2)C#N)C3=CC=C(C=C3)F	324.39	36.26	3.68	4	0	5	24	23635
385	Yüksekgönü, 2021	34024302	Fluconazole	?			baclofen, vancomycin, ceftriaxone						16	F	diffuse axonal injury due to an accident occurred a year ago, complicated pneumonia							560														Intravenous lidocaine was administered with the loading dose of 1 mg/kg, followed by an infusion of 25 μg/kg/min, fluconazole was discontinued, propranololat a dose of 2 mg/kg/day		/402	The patient’s arrhythmia did not recur in the remainder of the hospital admission.	the other antimicrobials and baclofen were not discontinued	C1=CC(=C(C=C1F)F)C(CN2C=NC=N2)(CN3C=NC=N3)O	306.27	81.65	0.88	7	1	5	22	21845
386	Sundaram, 2021	http://doi.org/10.1016/S0735-1097%2821%2903415-X	Loperamide	280	MD	p.o.							42	F								698														IV magnesium, Isoproterenol, IV lidocaine			QTc interval improved with no ventricular arrhythmias		CN(C)C(=O)C(CCN1CCC(CC1)(C2=CC=C(C=C2)Cl)O)(C3=CC=CC=C3)C4=CC=CC=C4	477.04	43.78	4.67	3	1	8	34	18116
387	Patel, 2021	https://doi.org/10.1016/S0735-1097(21)03480-X	Marijuana	?									21	F	Cannabis hyperemesis syndrome (CHS)							603					124	2	2.9 [no units]							lorazepam, magnesium		/541		QT was 430 on previous admissions	-	-	-	-	-	-	-	-	-
388	Shah, 2021	DOI: 10.1155/2021/6621496	Marijuana	?									19	F	family history of prolonged QTc and social history of frequent use of marijuana		114	24				622		7.28				3.7	1.2							Hypothermia protocol was initiated, i.v. calcium gluconate and magnesium, propofol, amiodarone. Amiodarone drip was thus discontinued,and the patient was started on an isoproterenol drip.		/465		Previous ECG on record from 5 yearsprior was normal with a QTc of 454 msec. The patient underwent genetic testing for long QT syn-dromes, which revealed a variant of unknown significancein KCNH2 (exon 10 c.2407_2409del (p.Asp803del)).	-	-	-	-	-	-	-	-	-
389	Gnanapandithan, 2021	33562182	Methadone				Metoclopramide, Metronidazole						50	F	acquired immunodeficiency syndrome not compliant with anti-retroviral therapy, polysubstance abuse and opioid dependence on methadone maintenance	128/80	44	18			512, -	460, 542						3.5	1.05						0.5	defibrillated, i.v. potassium chloride, magnesium sulfate were given		/432		urine positive for methadone, cocaine, opioids	CCC(=O)C(CC(C)N(C)C)(C1=CC=CC=C1)C2=CC=CC=C2	309.45	20.31	4.06	2	0	7	23	15227
390	Tziatzios, 2021	33391927	Amiodarone		total dose of 1800 (36 h)	i.v.	tazobactam and clarithromycin			i.v.			71	M	pneumonia, previous history of coronary artery disease, ischemic stroke and peripheral arterial disease							640														all QT prolongating drugs (clarithromycin, amiodarone) were discontinued, 2g bolus of magnesium sulfate was administered intravenously and slow infusion of potassium was initiated, isoproterenol i.v. was initiated			The duration of the QTc interval gradually returned to normal within a week.		CCCCC1=C(C2=CC=CC=C2O1)C(=O)C3=CC(=C(C(=C3)I)OCCN(CC)CC)I	645.31	42.68	6.49	4	0	11	31	33532
391	Nordkin, 2021.	33489188	Amiodarone	162	1 mg/min for 6 hours and then 0.5 mg/min for 18 hours was started after administrating 150 mg bolus	i.v.	bisoprolol, metformine						71	F	mellitus and hypertension						511	531														The amiodarone was discontinued. An insertion of a temporary pacemaker for 2 days was required.			The QT interval gradually decreased to its baseline value after cessation of the intravenous amiodarone.		CCCCC1=C(C2=CC=CC=C2O1)C(=O)C3=CC(=C(C(=C3)I)OCCN(CC)CC)I	645.31	42.68	6.49	4	0	11	31	33532
392	Matsuura, 2021	33880279	Osimertinib	80		p.o.							60s	F	lung cancer							532, 627, 554						4.4	0.92							magnesium sulfate		/475		She had pre-existing QT prolongation on admission to our hospital. The corrected QT interval (i.e., QT interval/RR interval) was 0.486 second, but she had no other medical history, including syncope. Electrocardiography was not performed after osimertinib administration.	CN1C=C(C2=CC=CC=C21)C3=NC(=NC=C3)NC4=C(C=C(C(=C4)NC(=O)C=C)N(C)CCN(C)C)OC	499.61	87.55	3.24	5	2	11	37	10249
393	Aslam, 2021	33762277	hydroxychloroquine	800, 400	800 mg for 1 day followed by 400 mg for 4 days		citalopram, donepezil, dexamethazone						73	F	diabetes mellitus type II, hyperlipidaemia, dementia, depression and gastro-oesophageal reflux disease, COVID-19							557, 538						normal	normal	normal						She initially required oxygen supplementation via non-rebreather and high-flow nasal oxygen, followed by endotracheal intubation and mechanical ventilation. She required fentanyl and propofol infusions for sedation. All QTc-prolonging medications including hydroxychloroquine were discontinued on day 4.		/477	She did not have any recurrence of torsades de pointes or any other ventricular arrhythmia. Unfortunately, she was transitioned to comfort care on day 18 of the intensive care unit stay after a failed extubation.	The ECG prior to starting hydroxychloroquine showed normal sinus rhythm with a prolonged QTc of 497 ms	CCN(CCCC(C)NC1=C2C=CC(=CC2=NC=C1)Cl)CCO	335.87	48.39	3.37	3	2	9	23	45472
394	Rodieux, 2015	25524931	Abiraterone	1000, 750	250 mg QID, 6 months earlier, which was decreased to 250 mg TID		enalapril, metformin, zolpidem, prednisone	20, 2550, 10, 10	20 QD, 850 TID, 10 QD, 5 BID				74	F	hypertension, diabe-tes, anxiety disorder, and mCRPC							320						2.5	0.66	2.05						AA was stopped. The other medications were continued. Serum potassium was corrected and was in the normal range on day 2. Calcium levels normalized within 48 hours without supplementation.		/440	The QTc interval gradually decreased		CC12CCC(CC1=CCC3C2CCC4(C3CC=C4C5=CN=CC=C5)C)O	349.51	33.12	4.48	2	1	1	26	26382
395	McBride, 2021	33990160	Abiraterone				Leuprolide						79		coronary artery disease, hypertension													2.6											died 6 days later		CC12CCC(CC1=CCC3C2CCC4(C3CC=C4C5=CN=CC=C5)C)O	349.51	33.12	4.48	2	1	1	26	26382
396	McBride, 2021	33990160	Abiraterone				captopril						84		concomitant captopril suggests hypertension or heart failure history													hypopotassemia											Resolved		CC12CCC(CC1=CCC3C2CCC4(C3CC=C4C5=CN=CC=C5)C)O	349.51	33.12	4.48	2	1	1	26	26382
397	McBride, 2021	33990160	Abiraterone				corticosteroid						66		hypertension, diabetes mellitus, hyperlipidemia												hyponatremia	hypokalemia	hypomagnesemia												CC12CCC(CC1=CCC3C2CCC4(C3CC=C4C5=CN=CC=C5)C)O	349.51	33.12	4.48	2	1	1	26	26382
398	Patel, 2019	31428390	Ondansetron	4	SD	p.o.							60	F	Past medical history included gastritis and sinus bradycardia with first‐degree atrioventricular block							408							1.7							magnesium sulfate 2 g IV and oral magnesium oxide 400 mg					CC1=NC=CN1CC2CCC3=C(C2=O)C4=CC=CC=C4N3C	293.36	39.82	2.54	2	0	2	22	21409
399	Raehl, 1985	2416504	Thioridazine hydrochloride	?			trifluoperazine hydrochloride, benztropine mesylate						56	M	schizophrenic																										CN1CCCCC1CCN2C3=CC=CC=C3SC4=C2C=C(C=C4)SC.Cl	407.04	57.08	4.49	1	0	4	26	5060
400	Raehl, 1985	2416504	Quinidine	?									69	M																											COC1=CC2=C(C=CN=C2C=C1)C(C3CC4CCN3CC4C=C)O	324.42	45.59	2.81	4	1	4	24	819
401	Raehl, 1985	2416504	Quinidine	?			procainamide hydrochloride						71	M																											COC1=CC2=C(C=CN=C2C=C1)C(C3CC4CCN3CC4C=C)O	324.42	45.59	2.81	4	1	4	24	819
402	Patel, 2010	20401298	Levofloxacin	?	started 2 days ealier								91	F															0.576												CC1COC2=C3N1C=C(C(=O)C3=CC(=C2N4CCN(CC4)C)F)C(=O)O	361.37	75.01	1.15	6	1	2	26	49116
403	Charlton, 2010	20006210	Verapamil	?	SD, overdose		citalopram, alprazolam	acute overdose			+		53	F	suicide attempt	110/70						558, 590						4.2	2.2							A transvenous pacemaker was inserted		/400	The patient experienced no further episodes of TdP.		CC(C)C(CCCN(C)CCC1=CC(=C(C=C1)OC)OC)(C#N)C2=CC(=C(C=C2)OC)OC	454.6	63.95	4.45	6	0	13	33	22286
404	Charlton, 2010	20006210	Diphenhydramine	10000	SD, overdose						+		49	F	suicide attempt		140					480, 647						normal	normal							Multiple doses of magnesium sulfate and sodium bicarbonate were administered, and a transvenous pacemaker was inserted in the patient			The patient required prolonged ventilatory support for aspiration pneumonitis and was extubated on day 8 of hospitalization and transferred to a psychiatric facility on day 9		CN(C)CCOC(C1=CC=CC=C1)C2=CC=CC=C2	255.35	12.47	3.22	2	0	6	19	11112
405	Charlton, 2010	20006210	Sotalol		SD, overdose		olanzapine				+	+	36	M	suicide attempt	116/66	41			112, 108		421, 528														Glucagone and magnesium sulfate i.v., isoproterenol			no further episodes of TdP		CC(C)NCC(C1=CC=C(C=C1)NS(=O)(=O)C)O	272.36	86.81	1.03	4	3	6	18	4950
406	Sherazi, 2008	18651388	Moxifloxacin	400		i.v.	pantoprazole, lisinopril, levothyroxine, celecoxib, furosemide and atorvastatin						74	M	coronary artery bypass surgery, congestive heart failure and hypertension, presumed community-acquired pneumonia							618						4.3	0.6							Defibrillated. Moxifloxacin was promptly discontinued.		/492	In follow-up for one year following the two TdP/VF arrests, he has had no further recurrence of ventricular tachycardia or syncope	EKG before moxifloxacin was unremarkable with QTc interval of 461 ms	COC1=C2C(=CC(=C1N3CC4CCCNC4C3)F)C(=O)C(=CN2C5CC5)C(=O)O	401.43	83.8	1.8	6	2	4	29	23663
407	Hsieh, 1996	8792191	Astemizole	?			erythromycin	?					30	F								700														TdP did not disappear despite intravenous administration of lidocaine and magnesium sulfate. Prolongation of QT interval had good response to oral propranolol.		/440	QTc interval shortened progressively		COC1=CC=C(C=C1)CCN2CCC(CC2)NC3=NC4=CC=CC=C4N3CC5=CC=C(C=C5)F	458.57	42.32	5	4	1	8	34	1786
408	Biglin, 1994	8173153	Terfenadine	120	60 BID		erythromycin	1000	250 q6h				18	F	upper respiratory illness							630														required continued mechanical ventilation and a high level of inotropic support consisting of dopamine, dobutamine, epinephrine, andamrinone. The erythromycin and terfenadine were discontinued and cefotaxirne was added because ofa high white blood cellcount. Phenytoin therapy was continued at 5 mg/kg/d as anantiarrythymic. Arrhythmias responded well to lidocaine therapy.			Arrhythmias responded well to lidocaine therapy	This report describes a possible interaction between terfenadine and erythromycin that resulted in torsades de pointes and cardiac arrest.	CC(C)(C)C1=CC=C(C=C1)C(CCCN2CCC(CC2)C(C3=CC=CC=C3)(C4=CC=CC=C4)O)O	471.67	43.7	5.73	3	2	9	35	6199
409	Abbasi, 2020	32782861	Leuprolide		40 mg every 4 months	depot	tamsulosin, coumadin, lipitor, valsartan/hydrochlorothiazide	0.4, 7.5, 10, 160/12.5					68	M	past medical history of prostate cancer post-radiation, on androgen suppressiontherapy, hypertension, dyslipidemia, heart failure, and atrial fibrillation status post-Medtronic pacemaker							601	641				143	3.8	0.8229	8.5	110	21		25	1.27	Lidocaine drip, magnesium sulfate, later lidocaine was discontinued and mexiletine and propranolol were stareted. The patient did not receive any further treatment with lupron (leuprolide) after this event.			n the six-month follow-up visit, the patient revealed that he had not suffered from any further episodes of ventricular tachycardia or ventricular fibrillation.	His initial blood laboratory workup showed the following values: blood sugar 238 mg/dL, glomerular filtration rate (GFR) 56 mL/min, creatine kinase MB (CK-MB) 18.38 ng/mL, and troponin 0.240 ng/mL. He began suffering from multiple runs of sustained ventricular tachycardia and was started on amiodarone initially. The rhythm progressed to TdP, and a lidocaine drip was started immediately. His ECG t…	CCNC(=O)C1CCCN1C(=O)C(CCCN=C(N)N)NC(=O)C(CC(C)C)NC(=O)C(CC(C)C)NC(=O)C(CC2=CC=C(C=C2)O)NC(=O)C(CO)NC(=O)C(CC3=CNC4=CC=CC=C43)NC(=O)C(CC5=CN=CN5)NC(=O)C6CCC(=O)N6	1209.4	431.54	0.17	14	15	41	87	54679
410	Habbab, 1990	2382672	Procainamide	3000	750 q6h								76	M	10-year history of bronchial asthma and hypertension										2100	4000 - 10000	142	4.2	0.9052	8.6	108			normal	normal	Procainamide was discontinued, and ventricular pacing at a cycle length of 650 to 750 msec was maintained for 48 hours.			discharged without any antiarrhythmic medication	twisting QRS pattern characteristic of torsades de pointes	CCN(CC)CCNC(=O)C1=CC=C(C=C1)N	235.33	58.36	1.49	2	2	7	17	2042
411	Goto, 2014	25088875	Papaverine	12	in 15 sec	administration into left anterior descending artery	bisoprolol, imidapril, biaspirin, clopidogrel	2.5, 2.5, 100, 75					64	F	hypertension and paroxysmal atrial fibrillation	113/73	56					729, 836						4.2								DC shock				Ten months previously, her ECG showed normal sinus rhythm and a normal QT interval of 440 ms, but it showed mildly prolonged QTc (480 ms1/2), which normalized after the cessation of bepridil (100 mg/day). The patient’sECG was normal before the administration of papaverine: QT and QTc were 410 msand 404 ms1/2	COC1=C(C=C(C=C1)CC2=NC=CC3=CC(=C(C=C32)OC)OC)OC	339.39	49.81	3.32	5	0	6	25	346
412	Lin, 2012	22999324	Procainamide		repeated injections of 5 mg/kg	iv	ATP, disopyramide, landiolol, digoxin	0.25 mg/kg, 1 mg/kg, 3 μg/kg/min, 0.005mg/kg		iv, iv			15	M	heterotaxy syndrome, single atrium, double-inlet single ventricle, pulmonary arterial stenosis, and total anomalous pulmonary venous return							≥ 580			serum: 700, 500	4000 - 10000		normal	normal	normal						Although all antiarrhythmic drugs were discontinued, DC shock				Serum concentration of both procainamide and disopyramide later turned out to be low (0.7 and 0.3 μg/ml at 12 h and 0.5 and,0.1 μg/ml at 36 h after administration, respectively) compared with their therapeutic ranges (4–10 and 2.8–3.2 μg/ml, respectively). A genetic test for LQTS candidate genes revealed the KCNE1 D85N polymorphism.	CCN(CC)CCNC(=O)C1=CC=C(C=C1)N	235.33	58.36	1.49	2	2	7	17	2042
413	Justo, 2004	15450994	Roxithromycin	300		p.o.	aspirin, famotidine, captopril, furosemide, potassium chloride, spironolactone, isosorbide dinitrate, amiodarone, digoxin, glibenclamide, insulin, paroxetine, ceftriaxone	1000 (ceftriaxone)		ceftriaxone iv			83	F	ischemic heart disease, hypertension, left ventricular heart failure, paroxysmal atrial fibrillation, diabetes mellitus, chronic renal failure and depression				38.1		640	560						3.7	1.25	9.6					2	Roxithromycin was discontinued		440/420	The patient was ultimately discharged and had no further arrhythmias during a 12-month follow-up period		CCC1C(C(C(C(=NOCOCCOC)C(CC(C(C(C(C(C(=O)O1)C)OC2CC(C(C(O2)C)O)(C)OC)C)OC3C(C(CC(O3)C)N(C)C)O)(C)O)C)C)O)(C)O	837.05	216.89	2.32	17	5	13	58	661
414	Samaha, 1999	10569314	Levofloxacin	500			albuterol, corticosteroids, furosemide			inhaled, iv, ?			88	F	atrial fibrillation, bronchitis, and mild congestive heart failure							568, 577														levofloxacin was discontinued			The QTc interval continued to lengthen until the levofloxacin was discontinued, thereafter returning to normal within 24 hours.		CC1COC2=C3N1C=C(C(=O)C3=CC(=C2N4CCN(CC4)C)F)C(=O)O	361.37	75.01	1.15	6	1	2	26	49116
415	Fteha, 2004	15511259	Gatifloxacin	?		iv	digoxin	0.125		p.o.			95	F		100/48	119										165							120	1.7	iv magnesium, cessation of gatifloxacin				Episode was not associated with hypocalcemia, hypomagnesemia, hypokalemia, with no evidence of digoxin toxicity with a serum digoxin level of 0.6 ng/ml	CC1CN(CCN1)C2=C(C=C3C(=C2OC)N(C=C(C3=O)C(=O)O)C4CC4)F	375.39	83.8	1.26	6	2	4	27	4713
416	Goss, 1993	8250668	Astemizole	10		p.o.	erythromycin		one tablet of unknown strength twice daily	p.o.			87	F	upper respiratory infection					normal		720						3.1	1.9							A temporary ventricular pacemaker		/475	The remainder of her hospitalization was uneventful.		COC1=CC=C(C=C1)CCN2CCC(CC2)NC3=NC4=CC=CC=C4N3CC5=CC=C(C=C5)F	458.57	42.32	5	4	1	8	34	1786
417	Gitler, 1994	8306730	Erythromycin Lactobionate	3000	1000 q8h	iv	enalapril, hydrochlorothiazide, furosemide, nitroglycerin,lidocaine, gentamicin	10, 25, ?, 100 + ?, 80	10/d, 25/d, 60, 2.5 cm, 100 mg bolus and 2mg/min, 80 mg bolus	p.o., p.o., iv, topical, i, iv			75	F	upper respiratory tract infection, had rheumatic heart disease and suffered an inferior wall myocardial infarction 5 years before hospital admission	240/140	100				560	670					133	4.8, 4.4								The lidocaine treatment was restarted, the erythromycin treatment was discontinued			the patient had no further episodes of TdP	At admission QT/QTc were 280/400	CCC1C(C(C(C(=O)C(CC(C(C(C(C(C(=O)O1)C)OC2CC(C(C(O2)C)O)(C)OC)C)OC3C(C(CC(O3)C)N(C)C)O)(C)O)C)C)O)(C)O.C(C1C(C(C(C(O1)OC(C(CO)O)C(C(C(=O)O)O)O)O)O)O)O	1092.22	411.51	-1.99	26	14	15	75	915
418	Gitler, 1994	8306730	Erythromycin Lactobionate	2000	500 q6h	iv	furosemide, isosorbide dinitrate, enalapril, allopurinol, cefuroxime	60, 30, 5, 300, 2250	60/d, 10 TID, 5/d, 300/d, 750 q8h	cefuroxime iv			88	F	acute pulmonary edema and respiratory failure, she had a history of atherosclerotic heart disease with previous myocardial infarction, hypertension, and parkinsonism	150/90	80					660	502					4.5	0.7	9.1						lidocaine 2 mg/min, erythromycin therapy was discontinued		480		At admission QT/QTc were 360/450	CCC1C(C(C(C(=O)C(CC(C(C(C(C(C(=O)O1)C)OC2CC(C(C(O2)C)O)(C)OC)C)OC3C(C(CC(O3)C)N(C)C)O)(C)O)C)C)O)(C)O.C(C1C(C(C(C(O1)OC(C(CO)O)C(C(C(=O)O)O)O)O)O)O)O	1092.22	411.51	-1.99	26	14	15	75	915
419	Connolly, 1991	1677700	Terodiline	50	25 BID								87	M	acute confusion							520						normal	normal						normal	DC shock, terodiline was stopped and dual-chamber temporary pacing begun		/500	no further arrhythmia		CC(CC(C1=CC=CC=C1)C2=CC=CC=C2)NC(C)(C)C	281.44	12.03	4.68	1	1	6	21	6
420	Connolly, 1991	1677700	Terodiline	25	12.5 BID		captopril, furosemide, and digoxin						79	F	past history of ischaemic heart disease and cardiac failure							640						normal	normal						normal	Terodiline and digoxin were discontinued, an isoprenaline infusion was started		/340	There were no further arrhythmias and her ECG became normal	Terodiline had been started 23 months before the episode reported here. QT was normal 1 month before starting terodiline, and was 570 ms at 11 and 21 months after. There had been no other therapy changes.	CC(CC(C1=CC=CC=C1)C2=CC=CC=C2)NC(C)(C)C	281.44	12.03	4.68	1	1	6	21	6
421	Connolly, 1991	1677700	Terodiline	50	25 BID		bendrofluazide						55	F	three blackouts over 24 h							640						normal	normal						normal	Terodiline was stopped. Because tachycardia did not persist no further treatment was given.		/380 - 400	Arrhythmias settled over 18 h	Terodiline had been started 18 months before the episode reported here. Three ECGs done before terodiline therapy had shown sinus rhythm with normal QTc intervals.	CC(CC(C1=CC=CC=C1)C2=CC=CC=C2)NC(C)(C)C	281.44	12.03	4.68	1	1	6	21	6
422	Connolly, 1991	1677700	Terodiline	25	12.5 BID		dothiepin, dyazide, and aspirin						82	F								480						normal							normal	Terodiline and dothiepin were withdrawn and ventricular pacing begun.		/410	There were no further arrhythmias, and ECG abnormalities resolved.	Terodiline and dothiepin had been started 6 months before admission. A routine ECG 1 month before starting terodiline and dothiepin had shown sinus rhythm with a normal QT interval.	CC(CC(C1=CC=CC=C1)C2=CC=CC=C2)NC(C)(C)C	281.44	12.03	4.68	1	1	6	21	6
423	Connolly, 1991	1677700	Terodiline	50	25 BID		nicofuranose, tiaprofenic acid, ferrous sulphate, and cobalamin						65	F	six syncopal episodes over 2 weeks							550	165		2946	400-600		3.3	normal						2.0362	DC shock, the patient was initially treated with intravenous amiodarone and subsequently with dual-chamber pacing		/430			CC(CC(C1=CC=CC=C1)C2=CC=CC=C2)NC(C)(C)C	281.44	12.03	4.68	1	1	6	21	6
424	McLeod, 1991	1676922	Terodiline	37.5			digoxin, furosemide, ispaghula husk, lactulose	0.125, 20, ?, ?	0.125, 20, two sachets/d,10 ml/BID				83	F	two years' dizziness and occasional loss of consciousness, a history of a vulval operation and subsequent urinary incontinence, which had been treated with an indwelling catheter and terodiline for two years						700	720						4.1	0.73	8.7771						All drug treatment was stopped, and she was given 5 g magnesium as magnesium sulphate by intravenous infusion. Two days later atenolol 50mg/d was started (p.o.)		500/470, 540/480		Digoxin concentration was 0 4 nmol/l (therapeutic range 0.9 - 1.8). A week later terolidine was restarted and TdP occured again, after cessation of terolidine two weeks later the QT interval was 0.38 s after spontaneous beats and 0.4 s after paced beats (QTc interval 0.46 s).	CC(CC(C1=CC=CC=C1)C2=CC=CC=C2)NC(C)(C)C	281.44	12.03	4.68	1	1	6	21	6
425	Ng, 2000	10666763	Cisapride	30	10 TID		paroxetine, haloperidol	10, 1					81	F	dementia																					withdrawal of the cisapride and paroxetine					COC1CN(CCC1NC(=O)C2=CC(=C(C=C2OC)N)Cl)CCCOC3=CC=C(C=C3)F	465.95	86.05	3.27	6	2	10	32	8220
426	Rezkalla, 1994	8047870	Erythromycin	?		iv							82	F	bilateral pneumonia							prolonged														discontinuation of erythromycin			QT interval returned to normal and there was no recurrence of this arrhythmia		CCC1C(C(C(C(=O)C(CC(C(C(C(C(C(=O)O1)C)OC2CC(C(C(O2)C)O)(C)OC)C)OC3C(C(CC(O3)C)N(C)C)O)(C)O)C)C)O)(C)O	733.93	193.91	1.87	14	5	7	51	11800
427	Chou, 2001	11858397	Metoclopramide	?		iv and oral							92	F	preexisting complete left bundle branch block																					discontinuing the offending drugs and administering class IB drugs				This patient also developed torsade de pointes when cisapride and erythromycin were given simultaneously	CCN(CC)CCNC(=O)C1=CC(=C(C=C1OC)N)Cl	299.8	67.59	2.28	3	2	8	20	30471
428	Cammu, 1999	10321848	Sotalol	320	SD, 2 tablets	p.o.	amlodipine, dimetindene	5, ?					84	F							490							2.4							1.3	Sotalol therapy was discontinued and an idiopathic hypokalemia was corrected, iv isoproterenol, magnesium sulphate, temporary pacing			After 12 days the patient was discharged from hospital uneventfully and the atrial fibrillation was managed conservatively with digitalis and aspirin.		CC(C)NCC(C1=CC=C(C=C1)NS(=O)(=O)C)O	272.36	86.81	1.03	4	3	6	18	4950
429	Cammu, 1999	10321848	Sotalol	160	SD	p.o.	clonazepam, lactulose, cisapride	0.5, ?, 15	0.5/d, ? qd, 5 tid				73	F	chronic haemodialysis for terminal nephropathy													4.7	1.05	9.9	99	31.1			3.2	Resuscitation					CC(C)NCC(C1=CC=C(C=C1)NS(=O)(=O)C)O	272.36	86.81	1.03	4	3	6	18	4950
430	Gould, 1990	2389840	Digoxin	?			furosemide, quinidine						81	F	labile hypertension	130/70						540					138	3.8		8.7	97			24		i.v. magnesium sulfate		440/-			CC1C(C(CC(O1)OC2C(OC(CC2O)OC3C(OC(CC3O)OC4CCC5(C(C4)CCC6C5CC(C7(C6(CCC7C8=CC(=O)OC8)O)C)O)C)C)C)O)O	780.94	203.06	1.87	14	6	7	55	22420
431	Vorperian, 1996	8917271	Astemizole	10			hydrochlorothiazid/triamterene preparation, digoxin, aspirin						81	F	chronic atrial fibrillation and long-standing hypertension						600 - 640, 580 - 680							3.6	0.9							iv magnesium and potassium		440 - 560, 360 - 400		The serum digoxin concentration was 0.7 ng/ml	COC1=CC=C(C=C1)CCN2CCC(CC2)NC3=NC4=CC=CC=C4N3CC5=CC=C(C=C5)F	458.57	42.32	5	4	1	8	34	1786
432	Kourgiannidis, 2005	https://doi.org/10.1111/j.1540-8167.2005.50083.x	Citalopram	20			bisoprolol, hydrochlorothiazide, perindopril, benserazide, levodopa, clomethiazole, trazodone	2.5, 6.25, 4, 150, 600, 192, 100					81	F																						DC shock					CN(C)CCCC1(C2=C(CO1)C=C(C=C2)C#N)C3=CC=C(C=C3)F	324.39	36.26	3.68	4	0	5	24	44787
433	Badshah, 2009	19465366	Amiodarone	1000	in total for 24h	iv							60	M						undulation		582							normal							Intravenous amiodarone was discontinued		418/438	At 6 months of follow up, he was clinically stable with the QT interval prolongation no longer present (QT ~418 ms, QTc ~438 ms).	Serum electrolytes and magnesium levels were all within normal limits.	CCCCC1=C(C2=CC=CC=C2O1)C(=O)C3=CC(=C(C(=C3)I)OCCN(CC)CC)I	645.31	42.68	6.49	4	0	11	31	33532
434	Denvir, 1998	9659329	Thioridazine	50			amitriptyline, loperamide	150, ?				-	55	F								525						3.7	0.77	9.0176						iv potassium and magnesium, temporary pacing, psychiatric medication was withheld			Two months later, at routine follow-up, she was free of clinical arrhythmic events and QT interval was normal.	She was kept on tricyclic antidepressants but thioridazine was discontinued.	CN1CCCCC1CCN2C3=CC=CC=C3SC4=C2C=C(C=C4)S.C.	372.59	70.58	4.16	1	0	3	25	5060
435	Denvir, 1998	9659329	Thioridazine	50									40	F	bipolar depressive disorder							510						2.6	0.45	9.6187						intravenous potassium and magnesium, temporary pacing			Two days after admission ECG was normal. Two months after discharge the QTc was normal and there had been no further arrhythmic events.		CN1CCCCC1CCN2C3=CC=CC=C3SC4=C2C=C(C=C4)S.C.	372.59	70.58	4.16	1	0	3	25	5060
436	Fayer, 1986	3805334	Haloperidol	up to 15	up to 5 TID								eldery	F	major depression, chronic osteoarthritis and hypertension	160/100	120, 200				600															haloperidol was disscontinued			TdP disappeared		C1CN(CCC1(C2=CC=C(C=C2)Cl)O)CCCC(=O)C3=CC=C(C=C3)F	375.86	40.54	4.22	4	1	6	26	24265
437	Kemper, 1983	6842807	Thioridazine	400, 600, 1100	day 1: 200 BID, day 3: 300 BID, day 5: 300 TID, and 100 at bedtime								53	M	chronic undifferentiated schizophrenia	110/50	84					560					normal	normal	normal	normal						lidocaine hydrochloride, procainamide, isoproterenol		/400			CN1CCCCC1CCN2C3=CC=CC=C3SC4=C2C=C(C=C4)S.C.	372.59	70.58	4.16	1	0	3	25	5060
438	Liberatore, 1984	6145728	Thioridazine	800			lithium						eldery	F																									Following discontinuation of thioridazine and lithium, episodes of recurrent torsade de pointes gradually subsided.		CN1CCCCC1CCN2C3=CC=CC=C3SC4=C2C=C(C=C4)S.C.	372.59	70.58	4.16	1	0	3	25	5060
439	Perrault, 2000	10730737	Haloperidol	175	over 14h	i.v.	sucralfate, furosemide, lorazepam, enalapril, nifedipine, metoclopramide and salbutamol						64	F	underwent triple coronary artery bypass grafting surgery for class 2 angina for a three vessel disease with moderate left ventricular dysfunction, she had a history of tobacco smoking, obesity and hypertension													normal		normal						magnesium sulfate, cessation of haloperidol				Before haloperidol QT/QTc was 372/418	C1CN(CCC1(C2=CC=C(C=C2)Cl)O)CCCC(=O)C3=CC=C(C=C3)F	375.86	40.54	4.22	4	1	6	26	24265
440	Davison, 1985	4031733	Amitriptyline	?							+		71	F	suicide attempt					120	640	570														a lidocaine drip, procainamide drip, atrial pacing		460/570			CN(C)CCC=C1C2=CC=CC=C2CCC3=CC=CC=C31	277.4	3.24	4.36	1	0	3	21	24514
441	Krähenbühl, 1995	7771501	Pimozide	800							+		53	F	schizophrenia, suicide attempt	120/80	80		36.7			770					normal	normal	normal	normal					normal	chorcoal, sodium sulfate, lidocaine, magnesium		/590, /400			C1CN(CCC1N2C3=CC=CC=C3NC2=O)CCCC(C4=CC=C(C=C4)F)C5=CC=C(C=C5)F	461.55	41.03	5.72	4	1	7	34	862
442	Monahan, 1990	1977935	Terfenadine	120	60 BID		cefaclor, ketokonazole, medroxyprogesterone acetate	750, 400, 2.5	250 TID, 200 BID, 2.5/d				39	F		106/72						655							normal	normal								/429	The QTc gradually decreased to 429 milliseconds 7 days later.		CC(C)(C)C1=CC=C(C=C1)C(CCCN2CCC(CC2)C(C3=CC=CC=C3)(C4=CC=CC=C4)O)O	471.67	43.7	5.73	3	2	9	35	6199
443	Pohjola-Sintonen, 1993	8382980	Terfenadine	120	60 BID		itraconazole, oral contraceptives	200	100 BID				26	F							580															Terfenadine and itraconazole were discontinued and propranolol started.			The QTinterval gradually returned to normal within three days.		CC(C)(C)C1=CC=C(C=C1)C(CCCN2CCC(CC2)C(C3=CC=CC=C3)(C4=CC=CC=C4)O)O	471.67	43.7	5.73	3	2	9	35	6199
444	Gandhi, 2003	14686224	Levofloxacin		500 mg i.v. followed by 250 mg i.v. every 48 hours	i.v.	Fluconazole, piperacillin–tazobactam, aspirin, metoprolol, warfarin, fluvastatin, 12 units of isophane insulin in the morning and 6 units at night, Nephrocaps (Fleming and Company, Fenton, MO) once daily, sevelamer, docusate sodium, multivitamins, albuterol, and home oxygen therapy						53	M	paroxysmal atrial fibrillation, chronic obstructive pulmonary disease, and type 1 diabetes mellitus	162/70		17	37			655						4.4	0.95						4.6	magnesium sulfate, levofloxacin and fluconazole discontinuation			QTc interval remained prolonged for a total of 12 days after the TdP episode, however, it returned to and remained within normal range from that time onward		CC1COC2=C3N1C=C(C(=O)C3=CC(=C2N4CCN(CC4)C)F)C(=O)O	361.37	75.01	1.15	6	1	2	26	49116
445	Tholakanahalli, 2001	11302406	Fluconazole	150		p.o.							68	F	lower abdominal pain and fever of one month’s duration, medical history was significant for ovarian cancer, which had been treated with chemoradiation (carboplatin-based regimen) therapy	128/70		16	38									4.1	1.3	9.7					1.1	current shocks, lidocaine, fluconazole was stopped					C1=CC(=C(C=C1F)F)C(CN2C=NC=N2)(CN3C=NC=N3)O	306.27	81.65	0.88	7	1	5	22	21845
446	Tsai, 1997	9071844	Astemizole		recommended dosage		ketoconazole						63	F																						iscontinuation of these drugs and treatment with a temporary pacemaker, magnesium sulfate and lidocaine			the arrhythmia was no longer observed and she was discharged in good condition with a normal electrocardiogram		COC1=CC=C(C=C1)CCN2CCC(CC2)NC3=NC4=CC=CC=C4N3CC5=CC=C(C=C5)F	458.57	42.32	5	4	1	8	34	1786
447	Vitola, 1998	9817562	Cisapride	40	10 mg Q6h		trimethoprim sulfamethoxazole, metoclopramide, ketoconazole, synthroid, glyburide, nizatidine, paroxetine, prazosin						57	F	thyroidectomy, insulin-dependent diabetes, splenectomy, and cholecystectomy				37.5		584	671			51.8			4.8	0.9												COC1CN(CCC1NC(=O)C2=CC(=C(C=C2OC)N)Cl)CCCOC3=CC=C(C=C3)F	465.95	86.05	3.27	6	2	10	32	8220
448	Vitola, 1998	9817562	Cisapride	80	20 q.i.d.	p.o.	erythromycin	1000	250 q.i.d	p.o.			18	F	2-year history of persistent vomiting					normal	572, 632	581, -						2.8	0.864	4.3						All medications were withheld and she received 160 mEq of potassium repletion		492/411			COC1CN(CCC1NC(=O)C2=CC(=C(C=C2OC)N)Cl)CCCOC3=CC=C(C=C3)F	465.95	86.05	3.27	6	2	10	32	8220
449	Mok, 2005	16403073	Ketoconazole	400	200 BID		cetirizine						63	F	fungal skin infection							580						normal	normal							intravenous magnesium sulphate and temporary transvenous, withdrawal of agents		454	During the 9-month follow-up period she had neither recurrence of prolongation of QTc interval		CC(=O)N1CCN(CC1)C2=CC=C(C=C2)OCC3COC(O3)(CN4C=CN=C4)C5=C(C=C(C=C5)Cl)Cl	531.43	69.06	3.56	5	0	8	36	7466
450	Chang, 2016	25057773	Clarithromycin	?	started 1 week before admission		amoxicillin, omeprazole						63	F	coronary artery disease, Helicobacter pylori gastritis, and hypertension							597						2.3	0.62							potassium and magnesium replacement		/468		Baseline QTc: 465 ms	CCC1C(C(C(C(=O)C(CC(C(C(C(C(C(=O)O1)C)OC2CC(C(C(O2)C)O)(C)OC)C)OC3C(C(CC(O3)C)N(C)C)O)(C)OC)C)C)O)(C)O	747.95	182.91	2.28	14	4	8	52	33395
451	Choudhury, 1999	11720625	Clarithromycin	?			disopyramide						76	F	chronic bronchitis																										CCC1C(C(C(C(=O)C(CC(C(C(C(C(C(=O)O1)C)OC2CC(C(C(O2)C)O)(C)OC)C)OC3C(C(CC(O3)C)N(C)C)O)(C)OC)C)C)O)(C)O	747.95	182.91	2.28	14	4	8	52	33395
452	Degrauwe, 2019	31701514	Adenosine	0.24		i.c.							58	F	stable angina																										C1=NC(=C2C(=N1)N(C=N2)C3C(C(C(O3)CO)O)O)N	267.24	139.54	-1.61	7	4	2	19	1303
453	Khalesi, 2014	25815024	Methadone	240		p.o. (syrup)							65	M	previous intravenous heroin user who was attending a community methadone substitution program	140/90	50					550						2	1.4							potassium and magnesium iv, methadone was discontinued and substituted with buprenorphine			The patient was discharged with buprenorphine and a follow-up at the cardiology clinic, 2 weeks and 1 month later revealed no further cardiac symptoms with a normal ECG. He did not have any electrolyte abnormality at follow-up.		CCC(=O)C(CC(C)N(C)C)(C1=CC=CC=C1)C2=CC=CC=C2	309.45	20.31	4.06	2	0	7	23	15227
454	Russell, 2013	23923121	Methadone	280			quetiapine, methadone, fluoxetine, aprazolam	200, 40, 3	200/d, 40/d, 1 TID				45	F								540, 720														methadone dose was reduced		< 500			CCC(=O)C(CC(C)N(C)C)(C1=CC=CC=C1)C2=CC=CC=C2	309.45	20.31	4.06	2	0	7	23	15227
455	Adler, 2011	21763256	Propoxyphene	120 - 140	for 1 week before presenting to the hospital		fluoxetine, omeprazol, bisoprolol, pravastatin, aspirin, enalapril, paracetamol	20, 20, 2.5, 20, 100, 20, 500					74	F	arterial hypertension and depression, the patient underwent knee replacement for osteoarthritis													3								DC shock, iv magnesium and potassium, temporary pacemaker, betabloker therapy and sedation, propoxyphene and fluoxetine		450	no further arrhythmic episodes occurred	Genetic screening of KCNQ1, KCNH2, KCNE1, and KCNE2 was negative except for the presence of the D85N/heterozygous polymorphism in KCNE1.	CCC(=O)OC(CC1=CC=CC=C1)(C2=CC=CC=C2)C(C)CN(C)C	339.47	29.54	4.17	3	0	9	25	7104
456	Nordt, 2011	20674223	Methadone				doxepin, amlodipine, aspirin, clonazepam, enalapril, furosemide, regular insulin, and paroxetine						55	M	diabetes mellitus,hypertension, chronic renal insufficiency, posttraumaticstress disorder, and peripheral neuropathy.		188			206	322	569						4.5								defibrillation shock, iv amiodarone, iv magnesium, methadone was discontinued	80	462			CCC(=O)C(CC(C)N(C)C)(C1=CC=CC=C1)C2=CC=CC=C2	309.45	20.31	4.06	2	0	7	23	15227
457	Almehmi, 2004	15471174	Methadone		large dose																																			normal baseline QT interval	CCC(=O)C(CC(C)N(C)C)(C1=CC=CC=C1)C2=CC=CC=C2	309.45	20.31	4.06	2	0	7	23	15227
458	Hernández, 2005	16238992	Methadone	200			benzodiazepines, cannabic						38	M								600						2.8	0.9052	normal						methadone was discontinued and magnesium sulfate, isoproterenol perfusion, and potassium supplements were started					CCC(=O)C(CC(C)N(C)C)(C1=CC=CC=C1)C2=CC=CC=C2	309.45	20.31	4.06	2	0	7	23	15227
459	Hernández, 2005	16238992	Methadone	100			cocaine, opiates						37	F								658						3.3	0.9875	normal						methadone was discontinued and magnesium sulfate, isoproterenol perfusion, and potassium supplements were started					CCC(=O)C(CC(C)N(C)C)(C1=CC=CC=C1)C2=CC=CC=C2	309.45	20.31	4.06	2	0	7	23	15227
460	Porter, 2005	15795907	Methadone	560		p.o.	immediaterelease morphine	720	120 mg q4hr				40	M	sickle cell disease, hypertension, compensated CHF, and a remote history of cocaine and marijuana abuse	158/82	62					4554 - 522						3	normal	4.5288								/375 - 463			CCC(=O)C(CC(C)N(C)C)(C1=CC=CC=C1)C2=CC=CC=C2	309.45	20.31	4.06	2	0	7	23	15227
461	Paris, 1994	7945604	Terfenadine	120	60 BID		erythromycin	2000	500 QID				52	F	hypothyroidism, upper respiratory tract infection	130/70	50	14				531						4.2	1.2							atropine, lidocaine, magnesium iv, drugs were withheld, temporary pacemaker					CC(C)(C)C1=CC=C(C=C1)C(CCCN2CCC(CC2)C(C3=CC=CC=C3)(C4=CC=CC=C4)O)O	471.67	43.7	5.73	3	2	9	35	6199
462	Teodorovich, 2016	26850499	Adenosine	6									27	F	long history of palpitations													normal													C1=NC(=C2C(=N1)N(C=N2)C3C(C(C(O3)CO)O)O)N	267.24	139.54	-1.61	7	4	2	19	1303
463	Celiker, 1994	7838793	Adenosine	0.4 mg/kg		i.v.							2.5	F								535						normal		normal								/486			C1=NC(=C2C(=N1)N(C=N2)C3C(C(C(O3)CO)O)O)N	267.24	139.54	-1.61	7	4	2	19	1303
464	Wells, 2011	20656063	Sotalol	80	40 BID		oseltamivir, ceftriaxone , vancomycin, cefepime, doxycycline, famotidine, furosemide, ondansetron	150, 1000, 1000, 4000, 200, 40, ?, 4	75 BID, 1000/d, 1000/d, 1000 Q6H, 100 BID, 20 BID, (various doses intermittently), 4	p.o., ondansetron iv			79	F	atrial fibrillation, hypertension, ischemic colitis							670						3.6, 3.1							1	Sotalol was discontinued and the patient was treated with magnesium, potassium, and transvenous pacing					CC(C)NCC(C1=CC=C(C=C1)NS(=O)(=O)C)O	272.36	86.81	1.03	4	3	6	18	4950
465	Wells, 2011	20656063	Sotalol	160	80 BID		oseltamivir	150	75 BID				63	F	nonischemic dilated cardiomyopath, presumed influenza				38.9		460	521						4.1								Sotalol was discontinued, iv magnesium, external defibrillation, oseltamivir was discontinued			QT interval gradually shortened, and there were no further cardiac arrests		CC(C)NCC(C1=CC=C(C=C1)NS(=O)(=O)C)O	272.36	86.81	1.03	4	3	6	18	4950
466	Feroze, 1996	8904547	Terfenadine	120	60 BID		Sotalol	160	80 BID				71	F	hypertension, diabetes mellitus, and atrial fibrillation												137	4	0.6172		28.48	4.0972				Vigorous magnesium repletion, continuous ventricular pacing, sotalol and terfenadine were discontinued				"The serum magnesium level was 1.5 mg/dL (range 1.8-2.3); sodium 137 mg/dL, potassium 4.0 mg/dL, chloride 101 mg/dL, and bicarbonate 25 mg/dL." The unites for choride and bicarbonate were converted to mmol/l but it is possible, that there was mistake in the paper.	CC(C)(C)C1=CC=C(C=C1)C(CCCN2CCC(CC2)C(C3=CC=CC=C3)(C4=CC=CC=C4)O)O	471.67	43.7	5.73	3	2	9	35	6199
467	Turner, 2007	18083478	Dolasetron	12.5		i.v.	propofol, fentanyl, metoprolol						52	F	hypertension and Graves' disease							460 - 550						3.3 - 3.8								cardiopulmonary resuscitationwith defibrillation, phenylephrine, amiodarone, magnesium, calcium		/493			C1C2CC3CC(CC1N3CC2=O)OC(=O)C4=CNC5=CC=CC=C54	324.37	62.4	2.3	4	1	3	24	363
468	Pinter, 2002	11821526	Cesium Chloride	8000, 3000	2000 mg, 4 times a day for 2 weeks, then 1000 TID	iv, then p.o.							62	M	prostate cancer						700							2.8								i.v. magnesium and potassium, patiennt agreed to stop taking casium chlordie			After six months of follow-up, the patient had not had any further episode of syncope and the corrected QTc interval had returned to normal	Drug concentration 830 µmol/l (therapeutic range 0.0045 to 0.0105 µmol/l)	[Cl-].[Cs+]	168.36	0	-	-	-	0	2	2
469	Wiens, 2009	19746253	Cesium Chloride	9000	3000 TID	p.o.	molybdenum, indium, rubidium, selenium, germanium, vanadium, potassium chloride		small doses				45	F	node-positive breast cancer		240					516						3.0 - 4.0								adenosine iv, cardioversion, amiodarone, lidocaine, magnesium sulfate, n oral mexilitine therapy					[Cl-].[Cs+]	168.36	0	-	-	-	0	2	2
470	Young, 2013	23489152	Cesium Chloride	10000									46	F		175/75	80					620, 575						3.7, 3.2 - 3.4	0.9052	10.7008					0.8145	resuscitated and converted to normal sinus rhythm withdirect current cardioversion, iv amiodarone, iv potassium chloride and magnesium sulfate		/484			[Cl-].[Cs+]	168.36	0	-	-	-	0	2	2
471	Thevenin, 2003	12930510	Flecainide	200									68	F			45			no changes	800	680						normal	normal							Flecainide was withheld and 5 days later a pacemaker was implanted, atenolol(100 mg/day) therapy				Before flecainide QT = 400 ms and QTc = 400 ms	C1CCNC(C1)CNC(=O)C2=C(C=CC(=C2)OCC(F)(F)F)OCC(F)(F)F	414.34	59.59	3.69	10	2	10	28	5635
472	Ohki, 2001	11227957	Flecainide	200			Mosapride, digoxine, furosemide, spironolactone	15, 0.25, 40, 25					68	M	sick sinus syndrome, upper abdominal discomfort							560			1013	200 - 1000		3.2										/380		QTc before admission = 480	C1CCNC(C1)CNC(=O)C2=C(C=CC(=C2)OCC(F)(F)F)OCC(F)(F)F	414.34	59.59	3.69	10	2	10	28	5635
473	Asensio, 2006	17056139	Flecainide	200	100 BID		atenolol	100	50 BID				77	F	hypertension,diabetes, and persistent atrial fibrillation with poorlycontrolled frequency							670													2.1	Electrical cardioversion, the flecainide was stopped			After 48 h, she presented a stable narrow QRS sinus rhythm, with no arrhythmia. A definitive pacemaker was implanted, and she was discharged with normalized renal function.	Urea was 66 mg/dl	C1CCNC(C1)CNC(=O)C2=C(C=CC(=C2)OCC(F)(F)F)OCC(F)(F)F	414.34	59.59	3.69	10	2	10	28	5635
474	Kim, 2013	21029131	Flecainide	200			Sotalol						69	F						narrow		650														Flecainide was stopped					C1CCNC(C1)CNC(=O)C2=C(C=CC(=C2)OCC(F)(F)F)OCC(F)(F)F	414.34	59.59	3.69	10	2	10	28	5635
475	García-Fuertes, 2016	26934023	Solifenacin				acenocoumarol, furosemide, candesartan, digoxin, simvastatin, sulpiride and escitalopram						84	F	hypertension, dyslipidemia, permanent atrial fibrillation, anxiety-depressive disorder and aortic and mitral valve replacement with residual moderate left ventricular dysfunction, urinary incontinence							558						3.4	0.6871							intravenous amiodarone and magnesium sulfate were administered, all drugs prolonging QT interval were withdrawn, hydroelectrolytic disturbances were corrected and temporary transjugular ventricular pacing at 90 b.p.m. was performed			QT interval progressively normalized		C1CN2CCC1C(C2)OC(=O)N3CCC4=CC=CC=C4C3C5=CC=CC=C5	362.46	32.78	3.39	3	0	4	27	13118
476	García-Fuertes, 2016	26934023	Amiodarone				losartan, betahistine, simvastatin, amiodarone, bisoprolol, acenocoumarol, metformin, iron sulfate, escitalopram, metoclopramide						85	F	diabetic and hypertensive, complicated biliary colic, history of paroxysmal atrial fibrillation, hypertensive cardiomyopathy, depression and vertiginous syndrome					wide		475						3.3	0.6172							QT-prolonging drugs were withdrawn and electrolytic disturbances were corrected by means of intravenous potassium and magnesium sulfate					CCCCC1=C(C2=CC=CC=C2O1)C(=O)C3=CC(=C(C(=C3)I)OCCN(CC)CC)I	645.31	42.68	6.49	4	0	11	31	33532
477	García-Fuertes, 2016	26934023	Sulpiride				acenocoumarol, bisoprolol, simvastatin, indapamide, paroxetine, omeprazole, paracetamol, tramadol, risedronic acid, alprazolam and metoclopramide						74	F	diabetic, hypertensive, dyslipidemic and active smoker, history of atrial fibrillation and rheumatic valve disease with mild mitral stenosis and regurgitation, moderate aortic regurgitation and severe tricuspid regurgitation, severe chronic obstructive pulmonary disease and moderate cognitive impairment							565						3.6	0.5513	8.5						intravenous magnesium sulfate and amiodarone were administered, in addition to electrolytic disturbance correction, QT-prolonging drugs were withdrawn					CCN1CCCC1CNC(=O)C2=C(C=CC(=C2)S(=O)(=O)N)OC	341.43	110.11	0.76	6	2	7	23	1416
478	Farquhar Zanetti, 1994	8173154	Pentamidine			iv	methylprednisolone						53	F	HIV-positive for two years and diagnosed with PCP pneumonia	107/68	94	16	38.4 - 38.9		440	587							0.41							magnesium sulfateand an isoproterenol drip, discontinuation of pentamidine					C1=CC(=CC=C1C(=N)N)OCCCCCOC2=CC=C(C=C2)C(=N)N	340.42	118.2	2.72	4	4	10	25	1589
479	Stein, 1990	2220597	Pentamidine			iv							30									562						3.3	0.3											Baseline QTc: 481	C1=CC(=CC=C1C(=N)N)OCCCCCOC2=CC=C(C=C2)C(=N)N	340.42	118.2	2.72	4	4	10	25	1589
480	Stein, 1990	2220597	Pentamidine			iv							37									638						2.4	0.45											Baseline QTc: 433	C1=CC(=CC=C1C(=N)N)OCCCCCOC2=CC=C(C=C2)C(=N)N	340.42	118.2	2.72	4	4	10	25	1589
481	Stein, 1990	2220597	Pentamidine			iv							37									503						3.6	0.6											Baseline QTc: 392	C1=CC(=CC=C1C(=N)N)OCCCCCOC2=CC=C(C=C2)C(=N)N	340.42	118.2	2.72	4	4	10	25	1589
482	Hill, 2014	24909575	Sumatriptan			p.o.							42	F																						defibrillation					CNS(=O)(=O)CC1=CC2=C(C=C1)NC=C2CCN(C)C	295.4	73.58	1.46	4	2	6	20	28257
483	Faber, 1994	8187370	Quinidine	1500			verapamil, sotalol	240, 320					59	M	signs oftachyarrhyth- mic left-heart failure with atrial fibrillation and known postmyocardiatic, dilative cardiomyopathy							491														The quinidine therapy was withdrawn and high-dose substitution therapy with potassium and magnesium was initiated. Elevation of heart rate by a temporary pacemaker with a ventricular rate of 100/min was performed. For recurrent treatment of atrial fibrillation, amiodarone therapy was first administed iv and later orally, considering underlying cardiac disease.		/442			COC1=CC2=C(C=CN=C2C=C1)C(C3CC4CCN3CC4C=C)O	324.42	45.59	2.81	4	1	4	24	819
484	Faber, 1994	8187370	Quinidine	1500									62	F	dilative cardiomyopathy of undetermined etiology																					defibrillation and withdrawal of quinidin, high-dose potassium and magnesium substitution and was switched to amiodarone therapy					COC1=CC2=C(C=CN=C2C=C1)C(C3CC4CCN3CC4C=C)O	324.42	45.59	2.81	4	1	4	24	819
485	Faber, 1994	8187370	Amiodarone	200			Sotalol	180					66	F	history of coronary heart disease with posterior wall infarction and resuscitation due to ventricular fibrillation (acute infarction phase), cardiac pacemaker implantation because of bradycardia/tachycardia syndrome, and recurrent episodes of atrial fibrillation							552														high-dose substitution therapy with potassium and magnesium, high-frequency ventricular stimulation		/466			CCCCC1=C(C2=CC=CC=C2O1)C(=O)C3=CC(=C(C(=C3)I)OCCN(CC)CC)I	645.31	42.68	6.49	4	0	11	31	33532
486	Faber, 1994	8187370	Amiodarone	800		p.o.							66	M	idiopathic dilated cardiomyopathy, with severe heart failure							/490														amiodarone was immediately discontinued, lidocaine and high doses of magnesium were given, temporary pacemaker		/420			CCCCC1=C(C2=CC=CC=C2O1)C(=O)C3=CC(=C(C(=C3)I)OCCN(CC)CC)I	645.31	42.68	6.49	4	0	11	31	33532
487	Raina, 2014	25321151	Methadone	120	60 BID								29	F	opiate use disorder							536														electrolytes were supplemented and methadone was discontinued		/442		Baseline QTc 445 ms	CCC(=O)C(CC(C)N(C)C)(C1=CC=CC=C1)C2=CC=CC=C2	309.45	20.31	4.06	2	0	7	23	15227
488	Esses, 2008	18686025	Methadone	100									56	M	remote history of opiate abuse							580						3.5	0.6994							transvenous pacing, methadone was discontinued, and morphine was used as needed for signs and symptoms of opiate withdrawal			QT interval normalized over 3 days		CCC(=O)C(CC(C)N(C)C)(C1=CC=CC=C1)C2=CC=CC=C2	309.45	20.31	4.06	2	0	7	23	15227
489	Walker, 2003	12791438	Methadone	660		p.o.	gabapentin, fluoxetine, hydrochlorothiazide/triamterene, estrogen, zopiclone, flavoxate	3600, 60, ?	600 q4h, 60/d, ?				41	F	chronic back pain	115/70	90	20										3.3	normal						normal	lidocaine infusion, magnesium repletion, gabapentine was discontinued, KCl was given, later fluoxetine was discontinued					CCC(=O)C(CC(C)N(C)C)(C1=CC=CC=C1)C2=CC=CC=C2	309.45	20.31	4.06	2	0	7	23	15227
490	Walker, 2003	12791438	Methadone	650		p.o.	morphine, lactulose, estrogen, progesterone, and ranitidine	50 - 100, ?		p.o.			52	F	low back pain	135/70	70	20										normal	normal	normal					normal	defibrillation, temporary atrial pacemaker					CCC(=O)C(CC(C)N(C)C)(C1=CC=CC=C1)C2=CC=CC=C2	309.45	20.31	4.06	2	0	7	23	15227
491	Walker, 2003	12791438	Methadone	700			sertraline, gabapentin, ASA, enalapril, digoxin	50, 900, 80, 5, 0.125	50/d, 300 TID, 80 QD, 5 QD, 0.125 QD				61	F		143/98	135	38										normal		normal					normal	defibrillation, lidocaine, diltiazem, methadone was discontinued, fentanyl iv was substituted for pain control					CCC(=O)C(CC(C)N(C)C)(C1=CC=CC=C1)C2=CC=CC=C2	309.45	20.31	4.06	2	0	7	23	15227
492	Krantz, 2005	15977920	Methadone	450			Fluvoxamine	300					42	M	long standing heroin addiction							582						normal	normal	normal						isoproterenol, methadone was discontinued				Baseline QTc was 395 ms	CCC(=O)C(CC(C)N(C)C)(C1=CC=CC=C1)C2=CC=CC=C2	309.45	20.31	4.06	2	0	7	23	15227
493	Tsiperfal, 2006	16760695	Dofetilide										70	M	atrial fibrillation, chronic obstructive pulmonary disease and hypercholesterolemia						600																			QTc on admission was 420 ms	CN(CCC1=CC=C(C=C1)NS(=O)(=O)C)CCOC2=CC=C(C=C2)NS(=O)(=O)C	441.56	121.57	1.93	6	2	11	29	8650
494	Nagra, 2005	16211208	Dofetilide	0.5	0.25 BID	p.o.	warfarin, digoxin, furosemide, lisinopril, and metoprolol						80	M	cardiomyopathy and chronic AF, congestive heart failure							640						3.7	0.9052										By 48 hours, the QTc had normalized and acute ECG changes had reverted	At the time of discharge 7 days later, the QTc measured 418 milliseconds on a regimen of dofetilide, along with warfarin, digoxin, furosemide, lisinopril, and metoprolol. Later, the patient had another episode of flash pulmonary edema and a repeat ECG again showed sinus bradycardia with deep precordial T wave inversions along with a prolonged QTc of 500 milliseconds. At this time, the patient had…	CN(CCC1=CC=C(C=C1)NS(=O)(=O)C)CCOC2=CC=C(C=C2)NS(=O)(=O)C	441.56	121.57	1.93	6	2	11	29	8650
495	Cortese, 1992	1477438	Pentamidine	175		i.v.	ketoconazole, ganciclovir, vancomycin	400, 250, 2000	200 BID, 250, 1000 q12h	po, iv, iv			43	F	AIDS				39.6		520	580						4.4	0.74, 1.44						1.7986, 2.1040, 2.6923	magesium sufate iv, lidocaine, pentamidine was stopped, isoproterenol		520/620, 400/530, 300/460	After day 24 (13 days after discontinuing pentamidine), the patient no longer exhibited cardiac arrhythmias. As her condition continued to deteriorate, the patient expressed a desire for no further intervention. She died on day 45.	ECG on admission was 440 ms	C1=CC(=CC=C1C(=N)N)OCCCCCOC2=CC=C(C=C2)C(=N)N	340.42	118.2	2.72	4	4	10	25	1589
496	Olree, 1994	7476792	Pentamidine	4 mg/kg		iv	primaquine, clindamycin, metronidazole, clotrimazole, zidovudine, gentamicin, ceftazidime, and erythromycin						27	M	diagnosis of HIV made 1 year before admission, Clostridium difficile enterocolitis, P carinii pneumonia 1 month before admission, Kaposi’s sarcoma on the soft palate, and genital herpes	98/60			38								129		0.5, 0.75		95					iv magnesium sulfate, pentamidine was stopped					C1=CC(=CC=C1C(=N)N)OCCCCCOC2=CC=C(C=C2)C(=N)N	340.42	118.2	2.72	4	4	10	25	1589
497	Gonzalez, 1991	1951024	Pentamidine	4 mg/kg		iv							24	M	AIDS						560	630					134	3.7	0.6583	7.9						iv lidocaine, magnesium sulfate, isoproterenol,		460/340		Baseline QRS 80 ms, QT 320 ms, QTc 381 ms	C1=CC(=CC=C1C(=N)N)OCCCCCOC2=CC=C(C=C2)C(=N)N	340.42	118.2	2.72	4	4	10	25	1589
498	Gonzalez, 1991	1951024	Pentamidine	4 mg/kg		iv							34	M	AIDS						560	580					135	4.5	0.7406	8.7						iv magnesium, isoproterenol				Baseline QRS 80 ms, QT 360 ms, QTc 410 ms	C1=CC(=CC=C1C(=N)N)OCCCCCOC2=CC=C(C=C2)C(=N)N	340.42	118.2	2.72	4	4	10	25	1589
499	Engrav, 1992	1416342	Pentamidine	300		inhaled	fluconzaole, zidovudine, ciprofloxacin, diphenoxylate with atropine, and acetaminophen	400, 1200, 1000, ?	200 BID, 300 4 times a day, 500 BID, as needed				41	M	HIV	104/80	95	16	36.5		560	470					134	3.9	0.6583	4.3284	97			6	0.7	lidocaine, magnesium, calcium chloride, dilantin, bretylium, defibrillation, metoprolol, which was latter changed to esmolol, isoproterenol					C1=CC(=CC=C1C(=N)N)OCCCCCOC2=CC=C(C=C2)C(=N)N	340.42	118.2	2.72	4	4	10	25	1589
500	Lin, 1997	9165570	Erythromycin	1500	500 TID	p.o.	Quinidine	1600	400 q6h	p.o.			95	M	peripheral vascular disease, arthritis, colon cancer, and a questionable rhythm disturbance	110/70	98	20	38.2			631						4.9	1.0286	8.8										Paper includes information about drug administered during hospitalization	CCC1C(C(C(C(=O)C(CC(C(C(C(C(C(=O)O1)C)OC2CC(C(C(O2)C)O)(C)OC)C)OC3C(C(CC(O3)C)N(C)C)O)(C)O)C)C)O)(C)O	733.93	193.91	1.87	14	5	7	51	11800
501	Altheeb, 2017	27754988	Methadone	140									62	M	chronic heroin addiction, chronic hepatitis C infection							590						3.7	1.7							potassium and magnesium i.v., methadone cessation, temporary transvenous pacemaker, phenytoin			QTc progressively returned to normal limits		CCC(=O)C(CC(C)N(C)C)(C1=CC=CC=C1)C2=CC=CC=C2	309.45	20.31	4.06	2	0	7	23	15227
502	NoorZurani, 2009	19930027	Itraconazole	400		p.o.	Methadone	120		p.o. (syrup)			44	F	previousintravenous heroin							520														methadone was changed to buprenorphine, potassium and magnesium supplements			ECG returned to normal		CCC(C)N1C(=O)N(C=N1)C2=CC=C(C=C2)N3CCN(CC3)C4=CC=C(C=C4)OCC5COC(O5)(CN6C=NC=N6)C7=C(C=C(C=C7)Cl)Cl	705.63	104.7	4.71	7	0	11	49	10789
503	Krantz, 2005	15774410	Methadone	80			cocaine			inhalation and iv			46	F	heroin abuse						635				lower limit of normal			mild hypokalemia								potassium supplementation and magnesium supplementation					CCC(=O)C(CC(C)N(C)C)(C1=CC=CC=C1)C2=CC=CC=C2	309.45	20.31	4.06	2	0	7	23	15227
504	Nair, 2008	19469750	Ciprofloxacin	800	400 BID	p.o.	Methadone	120		p.o.			56	M	upper respiratory infection symptoms, past medical history included hyper tension, hepatitis C and intravenous drug use previously							456, 499 - 538						3.3								Methadone was discontinued and buprenorphine was initiated as an alternative				An ECG obtained 3 years prior to admission, when the patient was receiving methadone 80 mg by mouth daily demonstrated sinus bradycardia with a QTc interval of 422 msec	C1CC1N2C=C(C(=O)C3=CC(=C(C=C32)N4CCNCC4)F)C(=O)O	331.34	74.57	1.1	5	2	3	24	31446
505	Falconer, 2007	18277734	Methadone	105			antiretroviral therapy, flurazepam, co-amoxiclav						34	M	history of intravenous drug use, hepatitis C and HIV	103/67	56				728	555														i.v. magnesium			no further arrhythmias		CCC(=O)C(CC(C)N(C)C)(C1=CC=CC=C1)C2=CC=CC=C2	309.45	20.31	4.06	2	0	7	23	15227
506	Cocco, 2015	25158669	Ivabradine	15	7.5 BID		Azithromycin						68	M	cardiac syncope, paroxysmal sinusal tachycardia, sinusitis							490 - 560					normal	normal		normal	normal					i.v. magnesium sulfate			The TdP did not recur.		CN(CCCN1CCC2=CC(=C(C=C2CC1=O)OC)OC)CC3CC4=CC(=C(C=C34)OC)OC	468.59	60.47	3.37	6	0	10	34	3445
507	Skanes, 1997	9141970	Amiodarone																																					A case is reported of amiodarone-induced torsade de pointes following the development of the same arrhythmia during beta-blocker use. This case illustrates that although the reported incidence of torsade de pointes during amiodarone therapy is low, patients with bradycardia-induced torsade de pointes may be a subgroup of patients who are at increased risk of this arrhythmia with amiodarone.	CCCCC1=C(C2=CC=CC=C2O1)C(=O)C3=CC(=C(C(=C3)I)OCCN(CC)CC)I	645.31	42.68	6.49	4	0	11	31	33532
508	Kim, 2013	23368679	Oxaliplatin		85 mg/m2	iv	5-fluorouracil, folinic acid		400 mg/m2, 75 mg/m2	i.v., i.v.			72	M	gastric cancer		48					680						normal	normal	normal						further chemotherapy with oaliplatin was stopped		/461	The QTc interval was slowly normalized	Before chemotherapy QTc was 467 ms	C1CCC(C(C1)[NH-])[NH-].C(=O)(C(=O)O)O.[Pt+2]	397.29	98.66	-0.91	6	4	1	15	43720
509	Chang, 2013	23769882	Oxaliplatin		85 mg/m2	iv	5-fluorouracil, folinic acid			i.v., i.v.			67	F	dilated cardiomyopathy with congestive heart failure, lower rectum cancer with liver, bone, and lymph node metastasis						480	628					135	4.1	1.0121	8.9						defibrillation, i.v. epinephrine, dopamine		320/459, 348/397	The patient recovered from the side effects of oxaliplatin and was eventually discharged.		C1CCC(C(C1)[NH-])[NH-].C(=O)(C(=O)O)O.[Pt+2]	397.29	98.66	-0.91	6	4	1	15	43720
510	Khazan, 2002	12495173	Fluconazole	800		i.v.	amiodarone, furosemide	200, ?		p.o., ?			25	F	endocarditis caused by Streptococcus viridans, medical history was significant for heart failure symptoms, anemia, and sciatic pain	97/65	74, 56		38.4		364, 568	404, 548						3.4, 3.8	1.35, 0.95							amiodarone and fluconazole was discontinued					C1=CC(=C(C=C1F)F)C(CN2C=NC=N2)(CN3C=NC=N3)O	306.27	81.65	0.88	7	1	5	22	21845
511	Esch, 2007	17849073	Fluconazole	300	150 BID	i.v.							11	M	neurofibromatosis-1							490						3.1	normal	normal						Lidocaine was administered as a 1 mg/kg loading dose, followed by an infusion at 25 µg/kg/min. Fluconazole was discontinued.		/422		The first documented arrhythmia in the patient occurred on day 5 of fluconazole therapy, when a brief run of ventricular bigeminy was noted	C1=CC(=C(C=C1F)F)C(CN2C=NC=N2)(CN3C=NC=N3)O	306.27	81.65	0.88	7	1	5	22	21845
512	Tatetsu, 2006	16628725	Fluconazole	200		i.v.	amphotericin, aztreonam, ceftazidime						55	F	Acute Myeloblastic Leukemia, bacteremia with Pseudomonas aeruginosa							528					148, 146	3.4, 3.0	1.152	8.2	102, 104					electrocardioversion, lidocaine, MgSO4,					C1=CC(=C(C=C1F)F)C(CN2C=NC=N2)(CN3C=NC=N3)O	306.27	81.65	0.88	7	1	5	22	21845
513	Wassmann, 1999	10577320	Fluconazole	400 - 800, 150	400 - 800/d, followed by 150/d	i.v., followed by intraperitoneal							59	F	liver cirrhosis and peritonitis, Candida albicans infection							606			216000	18000 - 28000		normal	normal	normal						Fluconazole therapy was discontinued		/423			C1=CC(=C(C=C1F)F)C(CN2C=NC=N2)(CN3C=NC=N3)O	306.27	81.65	0.88	7	1	5	22	21845
514	Tacken, 2011	21919379	Fluconazole			i.v.	Sevoflurane			inhalation			69	F	hypertension, long QT syndrome							531, 626														Fluconazole was switched to caspofungin				preoperative QTc of 442 ms	C1=CC(=C(C=C1F)F)C(CN2C=NC=N2)(CN3C=NC=N3)O	306.27	81.65	0.88	7	1	5	22	21845
515	Saussine, 2006	16409532	Sevoflurane			inhalation	fentanyl, midazolam, atracurium	0.1, 5, 20					8	M		100/65	75				560	518						normal	normal	normal											C(OC(C(F)(F)F)C(F)(F)F)F	200.05	9.23	2.94	8	0	4	12	5433
516	Kumakura, 2016	27555138	Sevoflurane			inhalation	thiamylal sodium, Fentanyl, flurbiprofen	200, 0.1, 50		i.v., i.v.			39	F		111/68	60					693						4		9.3						lidocaine iv, atropine sulfate iv, magnesium sulfate, isoproterenol,				QTc interval before anesthesia was 530 ms	C(OC(C(F)(F)F)C(F)(F)F)F	200.05	9.23	2.94	8	0	4	12	5433
517	Choromanski, 2016	27382818	Sevoflurane			inhalation							14	F																											C(OC(C(F)(F)F)C(F)(F)F)F	200.05	9.23	2.94	8	0	4	12	5433
518	Nia, 2010	20676621	Chlorpheniramine	15	2.5 mg per capsules (2 capsules 3 times a day)	p.o.	acetaminophen, ascorbic acid, caffeine	1200, 900, 150	200, 150, 25 (2 capsules 3 times a day)	p.o.			40	F	common cold							524													normal			/440			CN(C)CCC(C1=CC=C(C=C1)Cl)C2=CC=CC=N2	274.79	16.13	3.48	2	0	5	19	4668
519	Ikeda, 1998	9583453	Astemizole	10			cimetidine, pravastatin, oxatomide, biotin	600, 10, 60, 2250					77	F	alleric skin disease							600			15.85			3.6								lidocaine, astemizole was discontinued		/410			COC1=CC=C(C=C1)CCN2CCC(CC2)NC3=NC4=CC=CC=C4N3CC5=CC=C(C=C5)F	458.57	42.32	5	4	1	8	34	1786
520	Martin, 1997	9272545	Quinidine	260			astemizole, isradipine, triamterene plus hydrochlorothiazide, potassium, alprazolam, fluoxetine	10					42	F	hypertension, anxiety, depression						> 680							3.5	0.6994							Lidocaine therapy was initiated but discontinued when it appeared to increase the QT interval. IV isoproterenol was initiated, but stopped when the arrhythmia appeared unresponsive. IV potassium was given to correct the potassium deficiency. IV magnesium was initiated as a 1-g bolus of magnesium sulfate, followed by a continuous infusion of 2 g/hour and the frequency and duration of episodes of t…					COC1=CC2=C(C=CN=C2C=C1)C(C3CC4CCN3CC4C=C)O	324.42	45.59	2.81	4	1	4	24	819
521	Rao, 1994	8189766	Astemizole	250 - 300							+		20	F	vasomotor rhinitis						550	600						4.2	0.8229	9.6						lidocaine, calcium, magnesium, cardioversion, isoproterenol		/440		she had ingested 25 to 30 astemizole tablets (10 mg each) for severe influenza symptoms	COC1=CC=C(C=C1)CCN2CCC(CC2)NC3=NC4=CC=CC=C4N3CC5=CC=C(C=C5)F	458.57	42.32	5	4	1	8	34	1786
522	Craft, 1986	2868774	Astemizole	200							+		16	F	allergic thinitis	100/60						650						4		10.8						lidocaine, amiodarone, isoprenaline, cardioversion		/410	There were no further episodes of torsade de pointes.	Investigation showed a haemoglobin concentration of 134 g/l and a normal white cell count.	COC1=CC=C(C=C1)CCN2CCC(CC2)NC3=NC4=CC=CC=C4N3CC5=CC=C(C=C5)F	458.57	42.32	5	4	1	8	34	1786
523	Miyamoto, 2010	19915794	Disopyramide	300			Garenoxacin, cefozopran hydrochloride, imidapril hydrochloride, amlodipine besylate, isosorbide mononitrate, disopyramide, bicalutamide, silodosin, pravastatin sodium, flutoprazepam, Bakumondoto (containing of kanzou (licorice), Bofutusyosan (containing of Kanzou (licorice))	800, 1000, 5, 5, 40, 80, 8, 10, 1, 9000, 9000	800/d, 1000/d, 5/d, 5/d, 40/d; 80/d, 8/d, 10/d, 1/d, 9.0 g/day (containing 0.44 g/day of kanzou (licorice)), 9.0 g/day of Bofutusyosan (containing 0.34 g/day of Kanzou (licorice))	p.o., i.v.			82	M	speech disturbanceangina pectoris, hypertension, and arrhythmia, bronchial asthma, obesity, prostate cancer, prostate hypertrophy, hyperlipidemia	136/64	72	23	38.8			640		7.511			141	2.3			99	24.3		3.6 mmol/L	1.0181	potassium i.v., all drugs were stopped, and 100 mg/day of spironolactone was prescribed.					CC(C)N(CCC(C1=CC=CC=C1)(C2=CC=CC=N2)C(=O)N)C(C)C	339.47	59.22	3	3	1	8	25	2130
524	Panduranga, 2013	24303973	Licorice				methyldopa						38	F	obesity, hypertensive,							485		7.5			normal	2.4	normal	normal					normal	magnesium sulphate, potassium infusions and oral		/435			CC1(C2CCC3(C(C2(CCC1OC4C(C(C(C(O4)C(=O)O)O)O)OC5C(C(C(C(O5)C(=O)O)O)O)O)C)C(=O)C=C6C3(CCC7(C6CC(CC7)(C)C(=O)O)C)C)C)C.[Zn]	888.31	267.04	-8.03	16	8	7	59	48
525	Ohsawa, 2003	14587660	Bepridil	200									65	F	palpitations and faintness		150				580				387 - 793											Lidocaine, mexiletine and magnesium sulfate, bepridil was discontinued		490			CC(C)COCC(CN(CC1=CC=CC=C1)C2=CC=CC=C2)N3CCCC3	366.54	15.71	4.47	2	0	10	27	304
526	Kimura, 1994	8022060	Disopyramide	400			propranolol	30					71	F	a VVI pacemaker implanted for bradycardia-tachycardia syndrome, paroxysmal atrial fibrillation	100/62	92					600			2510	3000 - 6000	137	3.2			104					DC shock, lidocaine, potassium correction, cessation of disopyramide		/520			CC(C)N(CCC(C1=CC=CC=C1)(C2=CC=CC=N2)C(=O)N)C(C)C	339.47	59.22	3	3	1	8	25	2130
527	Kimura, 1994	8022060	Disopyramide	300									77	F	VVI pacemaker implanted for bradycardia-tachycardia syndrome	128/78	60					660			1210	4000 - 6000	139		0.4937	2.05	104							/520			CC(C)N(CCC(C1=CC=CC=C1)(C2=CC=CC=N2)C(=O)N)C(C)C	339.47	59.22	3	3	1	8	25	2130
528	Kimura, 1994	8022060	Disopyramide	50		i.v.							69	F	liver cirrhosis had a VVI pacemaker implanted for bradycardia-tachycardia syndrome							690 - 780, 580				5000 - 6000		2.9								Lidocaine 3mg/min and potassium correction					CC(C)N(CCC(C1=CC=CC=C1)(C2=CC=CC=N2)C(=O)N)C(C)C	339.47	59.22	3	3	1	8	25	2130
529	Myllymäki, 2020	32016923	Loperamide	96 - 320		p.o.					+		40	F			80			142		465						3.8								magnesium					CN(C)C(=O)C(CCN1CCC(CC1)(C2=CC=C(C=C2)Cl)O)(C3=CC=CC=C3)C4=CC=CC=C4	477.04	43.78	4.67	3	1	8	34	18116
530	Banas, 2013	doi: 10.1097/01.ccm.0000440412.73659.28	Loperamide	120		p.o.	amitriptyline	150 - 200			+		28	M	polysubstance abuse, chronic depression and small bowel obstruction secondary to Crohn's disease		45 - 160					850			130											defibrillated multiple times, temporary pacemaker insertion, isoproterenol, cessation of loperamide		/450		Normalization of QTc without the need for an antiarrhythmic agent or permanent pacemaker placement only after cessation of loperamide, strongly supports a causal relationship although the exact mechanism still remains unclear.	CN(C)C(=O)C(CCN1CCC(CC1)(C2=CC=C(C=C2)Cl)O)(C3=CC=CC=C3)C4=CC=CC=C4	477.04	43.78	4.67	3	1	8	34	18116
531	Pokhrel, 2013	doi: 10.1097/01.ccm.0000440506.29056.c1	Loperamide	134		p.o.	amitriptyline	150			+		28	M						196		883														Isoproterenol				advanced cardiopulmonary life support implying chest compressions, magnesium, potassium, sodium bicarbonate, lidocaine, fatty acid emulsion were not effective, overdrive pacing transitioned to isoproterenol	CN(C)C(=O)C(CCN1CCC(CC1)(C2=CC=C(C=C2)Cl)O)(C3=CC=CC=C3)C4=CC=CC=C4	477.04	43.78	4.67	3	1	8	34	18116
532	Eggleston, 2015	25817442	Loperamide	≥ 400	SD						+		30	M						192		704			120											the patient did receive a single dose of buprenorphine 12 mg sublingually and amiodarone 150 mg intravenously 35 and 38 h after his reported ingestion, respectively	94	406/483			CN(C)C(=O)C(CCN1CCC(CC1)(C2=CC=C(C=C2)Cl)O)(C3=CC=CC=C3)C4=CC=CC=C4	477.04	43.78	4.67	3	1	8	34	18116
533	Rasla, 2017	28375418	Loperamide	about 400	MD						+		28	M						120		601														Magnesium, isoproterenol.				He has started loperamide when he run out of oxycodone	CN(C)C(=O)C(CCN1CCC(CC1)(C2=CC=C(C=C2)Cl)O)(C3=CC=CC=C3)C4=CC=CC=C4	477.04	43.78	4.67	3	1	8	34	18116
534	Vithalani, 2017	29180560	Loperamide	150 - 400	75 to 200 (2-mg tablets) of loperamide daily over a 2-year						+		20	F	history of heroin use					170		766														ACLS, magnesium, sodium bicarbonate, isoproterenol, overdrive pacing		/462			CN(C)C(=O)C(CCN1CCC(CC1)(C2=CC=C(C=C2)Cl)O)(C3=CC=CC=C3)C4=CC=CC=C4	477.04	43.78	4.67	3	1	8	34	18116
535	Larsen, 2018	29455270	Loperamide	≤ 200	MD, over 10 days period		famotidine	up to 500	MD		+		32	M	severe palpitations and syncope, history of prior alcohol, opiate, and methamphetamine abuse	121/76	62		36.7	158		597														magnesium					CN(C)C(=O)C(CCN1CCC(CC1)(C2=CC=C(C=C2)Cl)O)(C3=CC=CC=C3)C4=CC=CC=C4	477.04	43.78	4.67	3	1	8	34	18116
536	Krantz, 2003	12820821	Methadone	1000			olanzapine						50	M								600						4.1													CCC(=O)C(CC(C)N(C)C)(C1=CC=CC=C1)C2=CC=CC=C2	309.45	20.31	4.06	2	0	7	23	15227
537	Krantz, 2003	12820821	Methadone	550									52	M								625						4.6													CCC(=O)C(CC(C)N(C)C)(C1=CC=CC=C1)C2=CC=CC=C2	309.45	20.31	4.06	2	0	7	23	15227
538	Krantz, 2003	12820821	Methadone	97									60	M								560						4.3													CCC(=O)C(CC(C)N(C)C)(C1=CC=CC=C1)C2=CC=CC=C2	309.45	20.31	4.06	2	0	7	23	15227
539	Krantz, 2003	12820821	Methadone	90			Cocaine						51	F								585						3.2													CCC(=O)C(CC(C)N(C)C)(C1=CC=CC=C1)C2=CC=CC=C2	309.45	20.31	4.06	2	0	7	23	15227
540	Krantz, 2003	12820821	Methadone	85								+	45	F								590						4.1													CCC(=O)C(CC(C)N(C)C)(C1=CC=CC=C1)C2=CC=CC=C2	309.45	20.31	4.06	2	0	7	23	15227
541	Krantz, 2003	12820821	Methadone	126			Fluoxetine					+	46	F								500						2.3													CCC(=O)C(CC(C)N(C)C)(C1=CC=CC=C1)C2=CC=CC=C2	309.45	20.31	4.06	2	0	7	23	15227
542	Krantz, 2003	12820821	Methadone	300			Fluoxetine, levacetylmethadol						38	M								700						4													CCC(=O)C(CC(C)N(C)C)(C1=CC=CC=C1)C2=CC=CC=C2	309.45	20.31	4.06	2	0	7	23	15227
543	Krantz, 2003	12820821	Methadone	110			Nelfinavir						51	M								570						4.1													CCC(=O)C(CC(C)N(C)C)(C1=CC=CC=C1)C2=CC=CC=C2	309.45	20.31	4.06	2	0	7	23	15227
544	Krantz, 2003	12820821	Methadone	65			olanzapine				+		47	F								540						3													CCC(=O)C(CC(C)N(C)C)(C1=CC=CC=C1)C2=CC=CC=C2	309.45	20.31	4.06	2	0	7	23	15227
545	Krantz, 2003	12820821	Methadone	650									52	F								785						4.1													CCC(=O)C(CC(C)N(C)C)(C1=CC=CC=C1)C2=CC=CC=C2	309.45	20.31	4.06	2	0	7	23	15227
546	Krantz, 2003	12820821	Methadone	600			olanzapine						43	F								765						4.6													CCC(=O)C(CC(C)N(C)C)(C1=CC=CC=C1)C2=CC=CC=C2	309.45	20.31	4.06	2	0	7	23	15227
547	Krantz, 2003	12820821	Methadone	660			fluoxetine						41	F								611						3.3													CCC(=O)C(CC(C)N(C)C)(C1=CC=CC=C1)C2=CC=CC=C2	309.45	20.31	4.06	2	0	7	23	15227
548	Krantz, 2003	12820821	Methadone	270									55	F								600						3.2													CCC(=O)C(CC(C)N(C)C)(C1=CC=CC=C1)C2=CC=CC=C2	309.45	20.31	4.06	2	0	7	23	15227
549	Krantz, 2003	12820821	Methadone	680									33	F								625						3.6													CCC(=O)C(CC(C)N(C)C)(C1=CC=CC=C1)C2=CC=CC=C2	309.45	20.31	4.06	2	0	7	23	15227
550	Krantz, 2003	12820821	Methadone	540			amitriptyline						52	M								650						3.4													CCC(=O)C(CC(C)N(C)C)(C1=CC=CC=C1)C2=CC=CC=C2	309.45	20.31	4.06	2	0	7	23	15227
551	Krantz, 2003	12820821	Methadone	600									47	M								635						4.2													CCC(=O)C(CC(C)N(C)C)(C1=CC=CC=C1)C2=CC=CC=C2	309.45	20.31	4.06	2	0	7	23	15227
552	Krantz, 2003	12820821	Methadone	330									75	F								522						3.3													CCC(=O)C(CC(C)N(C)C)(C1=CC=CC=C1)C2=CC=CC=C2	309.45	20.31	4.06	2	0	7	23	15227
553	Brandriss, 1994	8086567	Erythromycin	4000	1000 q6h		ceftizoxime	3000	1000 q8h				35	F	1-week history of hoarseness and productive cough and a 2-day history of nausea, mild dyspnea, sweats, and shortness of breath, history included gestational diabetes and hypertension during her most recent pregnancy			24	38.8		520	600						normal	normal							lidocaine, intravenous erythromycin was changed to oral erythromy		340 - 420		her electrocardiogram obtained during admission before erythromycin administration showed a QT interval of 0.36 second (QTc 0.46)	CCC1C(C(C(C(=O)C(CC(C(C(C(C(C(=O)O1)C)OC2CC(C(C(O2)C)O)(C)OC)C)OC3C(C(CC(O3)C)N(C)C)O)(C)O)C)C)O)(C)O	733.93	193.91	1.87	14	5	7	51	11800
554	Michiels, 2009	20128168	Sotalol	160			metformine, nisoldipine, pravastatin, bumetanide, omeprazole	850, 20, 20, 1, 20			+		86	M	type 2 diabetes mellitus, hypercholesterolaemia, arterial hypertension, H. pylori associated gastritis, moderate left-sided cardiac valve insufficiency (mitral valve insufficiency grade 2/4 and aortic regurgitation) and paroxysmal atrial fibrillation																					i.v. magnesium sulfate, atropine, transcutaneous cardiac pacing, withdrawal of sotalol					CC(C)NCC(C1=CC=C(C=C1)NS(=O)(=O)C)O	272.36	86.81	1.03	4	3	6	18	4950
555	Jao, 2016	27494726	Terlipressin		1 amp q6h	i.v.							67	M	diabetes, hypertension, hepatitis C-related liver cirrhosis, Child B and chronic kidney disease stage IV							551, 580, 521, 636, 646, 658						4.22						38.1, 99.4	2.9, 5.1	Defibrillation, cardiopulmonary resuscitation, magnesium sulfate, lidocaine infusion. Sodium bicarbonate, calcium gluconate, bricanyl nebulization, as well as glucose and insulin solution were given					C1CC(N(C1)C(=O)C2CSSCC(C(=O)NC(C(=O)NC(C(=O)NC(C(=O)NC(C(=O)N2)CC(=O)N)CCC(=O)N)CC3=CC=CC=C3)CC4=CC=C(C=C4)O)NC(=O)CNC(=O)CNC(=O)CN)C(=O)NC(CCCCN)C(=O)NCC(=O)N	1227.37	563.45	-4.78	17	16	31	85	62
556	Teng, 2012	22443253	Sulpiride	800			lithium, amlodipine, atenolol, chlorthalidone	900					60	F	bipolar disorder, hypertension					138		760						2.7								magnesium sulfate i.v., sulpiride and lithium were discontinued			QT interval was gradually normalized		CCN1CCCC1CNC(=O)C2=C(C=CC(=C2)S(=O)(=O)N)OC	341.43	110.11	0.76	6	2	7	23	1416
557	Lakušić, 2019	32665746	Amiodarone				enoxaparin, furosemide, potassium substitution	60, 40, ?	initiated at ER	s.c., i.v., i.v.			80	F								569						3.5	0.49						1.9344	magesium sufate iv, potassium substitution, bisopropolo (1.25), amiodarone therapy was disscontinued		/447			CCCCC1=C(C2=CC=CC=C2O1)C(=O)C3=CC(=C(C(=C3)I)OCCN(CC)CC)I	645.31	42.68	6.49	4	0	11	31	33532
558	Daya, 2004	14704599	Ciprofloxacin										76	M	chronic renal failure															hypocalcemia						treating the hypocalcemia			The QT prolongation was corrected.		C1CC1N2C=C(C(=O)C3=CC(=C(C=C32)N4CCNCC4)F)C(=O)O	331.34	74.57	1.1	5	2	3	24	31446
559	Andréjak, 2011	20618873	Ioxaglate			injection into the left coronary artery	atenolol, nicorandil, molsidomine, bepridil	100, 40, 12, 200					67	M	history of coronary heart disease													4							0.905				spontaneously resolved	QTc was already prolonged after introduction of bepridil (QTcF 590)	CC(=O)N(C)C1=C(C(=C(C(=C1I)C(=O)NCC(=O)NC2=C(C(=C(C(=C2I)C(=O)O)I)C(=O)NCCO)I)I)C(=O)NC)I	1268.88	194.24	3.55	8	6	15	43	88
560	Andréjak, 2011	20618873	Ioxaglate			intracoronary injection	simvastatin, bepridil, aspirin	?, 200, 160					61	M	atypical chest pain		59											normal							normal	perfusion of magnesium sulfate				QTc was already prolonged after introduction of bepridil (QTcF 660)	CC(=O)N(C)C1=C(C(=C(C(=C1I)C(=O)NCC(=O)NC2=C(C(=C(C(=C2I)C(=O)O)I)C(=O)NCCO)I)I)C(=O)NC)I	1268.88	194.24	3.55	8	6	15	43	88
561	Guess, 2018	30568157	Ondansetron				opioid analgesics, amiodarone						54	M	hypertension, hyperlipidemia, chronic kidney disease, and type 2 diabetes mellitus							773						normal								opioid analgesics and amiodarone drip were discontinued, magnesium and lidocaine drips were initiated, resulting in lengthening of his QTc to 816 ms, isoproterenol was started		/490		Genetic testing identified a mutation of unknown significance in the KCNQ1 gene, which is associated with LQT1.	CC1=NC=CN1CC2CCC3=C(C2=O)C4=CC=CC=C4N3C	293.36	39.82	2.54	2	0	2	22	21409
562	Quan, 2009	19353679	Dobutamine		0.2 mg/kg/min	infusion							47	F		118/76						670	24					3.9		8.9											CC(CCC1=CC=C(C=C1)O)NCCC2=CC(=C(C=C2)O)O	301.38	72.72	2.91	4	4	7	22	2433
563	Fujikawa, 1998	9550594	Dobutamine		0.01 mg/kg/min								15	F	episodes of syncope							620						normal		normal						discontinuance of the butamine infusion, a boluse injection of propranolol was administered				Baseline QTc 460 ms	CC(CCC1=CC=C(C=C1)O)NCCC2=CC(=C(C=C2)O)O	301.38	72.72	2.91	4	4	7	22	2433
564	Agosti, 2010	20970282	Amiodarone	300		i.v.	furosemid, acetylsalicylic acid, nitroglycerin	50, 100, ?	25 BID, 100 QD, ?	p.o., p.o., transdermal			83	F	history of acute myocardial infarction and paroxysmalatrial fibrillation		50				600							3.9	0.9						0.9	defibrillation, magnesium sulfate and dobutamine, i.v. lidocaine,			The patient was discharged asymptomatic 4 days after admission on no antiarrhythmic therapy. She was only advised to refrain from drinking large amounts of grapefruit juice.	The patient had been drinking grapefruit juice regularly (≥1-1.5 L/day), which is inhibitor of P450.	CCCCC1=C(C2=CC=CC=C2O1)C(=O)C3=CC(=C(C(=C3)I)OCCN(CC)CC)I	645.31	42.68	6.49	4	0	11	31	33532
565	McComb, 1980	7398728	Amiodarone	600		p.o.									sick sinus syndrome																					Temporary cardiac pacing					CCCCC1=C(C2=CC=CC=C2O1)C(=O)C3=CC(=C(C(=C3)I)OCCN(CC)CC)I	645.31	42.68	6.49	4	0	11	31	33532
566	McCutcheon, 2015	26592910	Erythromycin	500		i.v.							68	F	hypertension, vague symptoms of fatigue and poor exercise tolerance						600															DC shock, transvenous temporary pacing					CCC1C(C(C(C(=O)C(CC(C(C(C(C(C(=O)O1)C)OC2CC(C(C(O2)C)O)(C)OC)C)OC3C(C(CC(O3)C)N(C)C)O)(C)O)C)C)O)(C)O	733.93	193.91	1.87	14	5	7	51	11800
567	Katapadi, 1997	9313632	Erythromycin	4000	1000 q6h	i.v.							55	F																						IV erythromycin was discontinued, and a ventricular overdrive pacemaker was inserted			No further episodes of torsade de pointes were noted		CCC1C(C(C(C(=O)C(CC(C(C(C(C(C(=O)O1)C)OC2CC(C(C(O2)C)O)(C)OC)C)OC3C(C(CC(O3)C)N(C)C)O)(C)O)C)C)O)(C)O	733.93	193.91	1.87	14	5	7	51	11800
568	Lister, 2018	29424801	Diphenhydramine				olanzapine, amiodarone	10, ?		p.o., i.v.	+		69	M	bipolar disorder, coronary heart disease (status: post 4-vessel coronary artery bypass 6 months before presentation), ischemic cardiomyopathy (15% ejection fraction), biventricular permanent pacemaker/internal cardioverter defibrillator, hypertension, type 2 diabetes, moderate aortic stenosis, and cannabis/tobacco use disorder							722						3.5	0.8229							i.v. magnesium, defibrillation shock					CN(C)CCOC(C1=CC=CC=C1)C2=CC=CC=C2	255.35	12.47	3.22	2	0	6	19	11112
569	Hirose, 2008	18827420	Disopyramide	300			anti-cholinesterase, prednisolone, furosemide	10, 10, 20					63	F	myasthenia gravis, atrial fibrillation, heart failure							549					127	2.8	0.95		89			12.4		correction of hypokalemia, supplementation magnesium, and a continuous i.v. lidocaine, verapamil					CC(C)N(CCC(C1=CC=CC=C1)(C2=CC=CC=N2)C(=O)N)C(C)C	339.47	59.22	3	3	1	8	25	2130
570	Kraai, 2015	25326372	Citalopram				THC				+		35	F					41.8	92		502			7300	9 - 200										CPR			died		CN(C)CCCC1(C2=C(CO1)C=C(C=C2)C#N)C3=CC=C(C=C3)F	324.39	36.26	3.68	4	0	5	24	44787
571	Beckman, 1991	1989767	Arsenic										22	F							452	572						normal	normal	normal						lidocaine, magnesium					[As]	74.92	0	-	-	-	0	-	1927
572	Tzivoni, 1981	7235820	Disopyramide	600			quinidine	1200					70	F	acute inferior wall myocardial infarction																					Disopyramide was discontinued, lidocaine, pacing					CC(C)N(CCC(C1=CC=CC=C1)(C2=CC=CC=N2)C(=O)N)C(C)C	339.47	59.22	3	3	1	8	25	2130
573	Tzivoni, 1981	7235820	Disopyramide	450									51	F							640															isoproterenol, amiodarone					CC(C)N(CCC(C1=CC=CC=C1)(C2=CC=CC=N2)C(=O)N)C(C)C	339.47	59.22	3	3	1	8	25	2130
574	Tzivoni, 1981	7235820	Disopyramide	600									52	F																						Disopyramide was discontinued					CC(C)N(CCC(C1=CC=CC=C1)(C2=CC=CC=N2)C(=O)N)C(C)C	339.47	59.22	3	3	1	8	25	2130
575	Heinrich, 2005	16684946	Ziprasidone				Lithium						28	F	systemic lupus erythematosus, hypothyroidism, along with a complicated psychiatric history of mood disorder	111/67	77	16	37.2		600							2.7	0.864	8.7					3	She underwent two emergency hemodialysis (HD) treatments for her severe lithium toxicity. The patient also received aggressive supportive care, including rehydration with intravenous fluids. Lithium and ziprasidone were not restarted.		440		QT interval had been normal (390 msec at 83 bpm) on the last known ECG, 3 years before admission.	C1CN(CCN1CCC2=C(C=C3C(=C2)CC(=O)N3)Cl)C4=NSC5=CC=CC=C54	412.94	76.71	3.57	3	1	4	28	5347
576	Tzivoni, 1984	6695782	Quinidine	800			Amiodarone	200					60	M	paroxysmal atria1lfibrillation	110/70	45				700															Isoproterenol, MgSO4			The QT interval returned to normal within 2 weeks and the patient was discharged without antiarrhythmic therapy. During 6 months of follow-up he had rare episodes of atrial fibrillation, but not TdP.		COC1=CC2=C(C=CN=C2C=C1)C(C3CC4CCN3CC4C=C)O	324.42	45.59	2.81	4	1	4	24	819
577	Tzivoni, 1984	6695782	Procainamide										73	M	acute inferior infarction						640							4.2	0.7817							MgSO4				The QT interval before procainamide was 0.46 second	CCN(CC)CCNC(=O)C1=CC=C(C=C1)N	235.33	58.36	1.49	2	2	7	17	2042
578	Tzivoni, 1984	6695782	Imipramine				Thioridazine				+		45	F	manic-depressive, suicide attempt	110/80	110				560						139	3.9	0.8229	9.7						Lidocaine was given and one hour later epidoses of TdP appeared, lidocaine was stopped and isoproterenol was given, then MgSO4			24 hours later QT returned to normal		CN(C)CCCN1C2=CC=CC=C2CCC3=CC=CC=C31	280.4	6.48	3.8	1	0	4	21	6335
579	Lüthi, 2007	17440756	Methadone										53	F	HIV-positive							654						3.2					3.3					/420		8 days before cART therapy was stopped	CCC(=O)C(CC(C)N(C)C)(C1=CC=CC=C1)C2=CC=CC=C2	309.45	20.31	4.06	2	0	7	23	15227
580	Salama, 2017	29046747	Loperamide	288		p.o.					+		38	F	extensive history of poly-substance abuse presented after an outside hospital cardiac arrest that was recognized in the field to be caused by ventricular fibrillation of uncertain duration in the field		58			wide		688, 575						normal	normal	normal						Isoproterenol, lidocaine		/437		on Day 11, she had multiple episodes of Torsade de Pointes (TdP), that were self-limiting and without symptoms	CN(C)C(=O)C(CCN1CCC(CC1)(C2=CC=C(C=C2)Cl)O)(C3=CC=CC=C3)C4=CC=CC=C4	477.04	43.78	4.67	3	1	8	34	18116
581	Ortega-Carnicer, 1997	9141610	Meglumine antimoniate	20 mg/kg		i.m.							73	M	visceral leishmaniasis	110/60	78					690	normal	normal				2.6	normal	normal		normal				potassium chloride, magnesium sulfate, lidocaine		/490			CNCC(C(C(C(CO)O)O)O)O.O[Sb](=O)=O	365.98	167.55	-2.9	9	7	6	17	13
582	Castelló Viguer, 1999	10439681	Meglumine antimoniate	20 mg/kg		i.m.							69	F	leishmaniasis							700					151	1.9							0.8	isoproterenol, magnesium sulfate			QTc normilized		CNCC(C(C(C(CO)O)O)O)O.O[Sb](=O)=O	365.98	167.55	-2.9	9	7	6	17	13
583	Segura, 1999	10524732	Meglumine antimoniate	75 mg/kg		i.m.	Amiodarone, Metoldigoxin	150 + 300, 0.4	150 mg in 15 min and 300 mg in 8 h, 0.4 mg in single dose	i.v., i.v.			73	M	leishmaniasis							640, 600						5.07	0.85							Meglumine antimoniate was discontinued, DC shocks and lidocaine, i.v. magnesium, discontinuation of amiodarone		430/480		Baseline QTc 420	CNCC(C(C(C(CO)O)O)O)O.O[Sb](=O)=O	365.98	167.55	-2.9	9	7	6	17	13
584	Scagliotti, 1982	7039289	Aprindine	125		p.o.							51	F	Four years before admission she underwent aortic valve replacement for aortic stenosis and insufficiency						600															Aprinidine was discontinued					CCN(CC)CCCN(C1CC2=CC=CC=C2C1)C3=CC=CC=C3	322.5	6.48	4.37	1	0	8	24	85
585	Scagliotti, 1982	7039289	Aprindine	200	100 BID	p.o.							54	M	recurrent drug-resistant paroxysmal atrial fibrillation with fast ventricular response													3.3								Aprinidine was discontinued, hypokalemia was corrected		440	no further episodes of polymorphous ventricular tachycardia were observed	Baseline QTc 380	CCN(CC)CCCN(C1CC2=CC=CC=C2C1)C3=CC=CC=C3	322.5	6.48	4.37	1	0	8	24	85
586	Scagliotti, 1982	7039289	Aprindine	200		p.o.							53	F	extensive anterior wall myocardial infarction						440															Aprinidine was discontinued					CCN(CC)CCCN(C1CC2=CC=CC=C2C1)C3=CC=CC=C3	322.5	6.48	4.37	1	0	8	24	85
587	Scagliotti, 1982	7039289	Aprindine		200 mg followed by 100 mg q6h	p.o.							65	F	Eight months before admission she underwent electrophysiologic studies that were reported to reveal atrioventricular (A-V) nodal reentrant tachycardia that was resistant to multiple antiarrhythmic drugs						600															Aprinidine was discontinued					CCN(CC)CCCN(C1CC2=CC=CC=C2C1)C3=CC=CC=C3	322.5	6.48	4.37	1	0	8	24	85
588	Scagliotti, 1982	7039289	Aprindine	300 + 100		p.o.							74	F							600															Aprinidine was discontinued		400			CCN(CC)CCCN(C1CC2=CC=CC=C2C1)C3=CC=CC=C3	322.5	6.48	4.37	1	0	8	24	85
589	Sideris, 1985	2580805	Aprindine										88	M		130/80											144, 141	4, 4.6													CCN(CC)CCCN(C1CC2=CC=CC=C2C1)C3=CC=CC=C3	322.5	6.48	4.37	1	0	8	24	85
590	Hildyard, 2015	26329675	Ibogaine	7000									39	M	history of heroin addiction	120/70					640, 730							normal	normal	normal						Magnesium sulfate, atropine, isoproterenol		400			CCC1CC2CC3C1N(C2)CCC4=C3NC5=C4C=C(C=C5)OC	310.43	28.26	3.56	2	1	2	23	26
591	Renard, 2005	15787309	Cetirizine								+				chronic renal failure													hypokalaemia													C1CN(CCN1CCOCC(=O)O)C(C2=CC=CC=C2)C3=CC=C(C=C3)Cl	388.9	53.01	2.56	5	1	8	27	32409
592	McKibbin, 1984	6197982	Sotalol	160			Hydrochlorothiazide	25					55	F	Hypertension							600																		Baseline QTc 420, taking acebutolol 200 mg and Navidrex K1 tablet daily until Sotazide started	CC(C)NCC(C1=CC=C(C=C1)NS(=O)(=O)C)O	272.36	86.81	1.03	4	3	6	18	4950
593	McKibbin, 1984	6197982	Sotalol	160			Hydrochlorothiazide	25					65	F	Hypertension							580																		Baseline QTc 380, severe diarrhoea before syncope	CC(C)NCC(C1=CC=C(C=C1)NS(=O)(=O)C)O	272.36	86.81	1.03	4	3	6	18	4950
594	McKibbin, 1984	6197982	Sotalol	320			Hydrochlorothiazide, Prednisone, Azothisprine	50, 50, 125					31	F	Hypertension							590																		Baseline QTc 380, sotazide started 2 days after renal transplantation	CC(C)NCC(C1=CC=C(C=C1)NS(=O)(=O)C)O	272.36	86.81	1.03	4	3	6	18	4950
595	McKibbin, 1984	6197982	Sotalol	160			Hydrochlorothiazide, Aminityptiline, Imipramine	25, 75, 50					70	F	Hypertension							590																		Baseline QTc 390, intermittent treaunent with frusemide (self-prescribed for 9 months)	CC(C)NCC(C1=CC=C(C=C1)NS(=O)(=O)C)O	272.36	86.81	1.03	4	3	6	18	4950
596	McKibbin, 1984	6197982	Sotalol	160			Hydrochlorothiazide	25					34	F	Hypertension							600																		Baseline QTc 400	CC(C)NCC(C1=CC=C(C=C1)NS(=O)(=O)C)O	272.36	86.81	1.03	4	3	6	18	4950
597	McKibbin, 1984	6197982	Sotalol	320			Hydrochlorothiazide, Methyldopa, Hydralazine, Furosemide, Potassum chloride	25, 1000, 150, 80, 3600					67	F	Hypertension							580																		Baseline QTc 420	CC(C)NCC(C1=CC=C(C=C1)NS(=O)(=O)C)O	272.36	86.81	1.03	4	3	6	18	4950
598	McKibbin, 1984	6197982	Sotalol	480			Hydrochlorothiazide, Disopyramide, Digoxin, Prazosin, Potassium chloride	75, 300, 0.25, 3, 120, 3600					75	F	Ventricular extrasystoles							640																		Baseline QTc 400, Ischaemic heart disease Disopyramide started at same time as Sotazide	CC(C)NCC(C1=CC=C(C=C1)NS(=O)(=O)C)O	272.36	86.81	1.03	4	3	6	18	4950
599	McKibbin, 1984	6197982	Sotalol	320			Hydrochlorothiazide, Hydralazine	50, 60					38	F	Hypertension							620																		Baseline QTc 400, Methyldopa and Navidrex K 2 tablets daily for 4 months until Sotazide started	CC(C)NCC(C1=CC=C(C=C1)NS(=O)(=O)C)O	272.36	86.81	1.03	4	3	6	18	4950
600	McKibbin, 1984	6197982	Sotalol	320			Hydrochlorothiazide, Methyldopa	50, 750					65	F	Hypertension							600																		Baseline QTc 380	CC(C)NCC(C1=CC=C(C=C1)NS(=O)(=O)C)O	272.36	86.81	1.03	4	3	6	18	4950
601	McKibbin, 1984	6197982	Sotalol	80			Hydralazine, Moduretic	30, ?	30, 1 tabl.				75	F	Hypertension							600																		Baseline QTc 360, Extra dose of sotalol 160 mg given a few hours before syncope Mild renal failure	CC(C)NCC(C1=CC=C(C=C1)NS(=O)(=O)C)O	272.36	86.81	1.03	4	3	6	18	4950
602	Bennett, 1985	4049179	Sotalol	1 tabl/day			Hydrochlorthiazide, Gliclazide		1 tabl/day, 1 tabl/day				60	M	Hypertension, Diabetes mellitus	130/80					580	568					137	3.1								sotalol-hydrochlorothiazide combination was withdrawn, potassium supplementation was given		400/404			CC(C)NCC(C1=CC=C(C=C1)NS(=O)(=O)C)O	272.36	86.81	1.03	4	3	6	18	4950
603	Kuck, 1984	6691231	Sotalol	160 BID		p.o.							40	F	Recurrent supraventricular tachycardia							590														Sotalol therapy was withdrawn and lidocaine infusion was started		/430		No electrolyte disturbances were detected.	CC(C)NCC(C1=CC=C(C=C1)NS(=O)(=O)C)O	272.36	86.81	1.03	4	3	6	18	4950
604	Krapf, 1985	3924255	Sotalol	320	160 BID		digoxin and maprotiline						65	F	inferior myocardial infarction						530		304					normal	normal	normal					normal	Sotalol was stopped, lidocaine i.v., cardioversion		380		Before the start of treatment the sinus rate was 93 beats/min and the QT interval 320 ms.	CC(C)NCC(C1=CC=C(C=C1)NS(=O)(=O)C)O	272.36	86.81	1.03	4	3	6	18	4950
605	Amankwa, 2004	15001976	Levofloxacin	250		i.v.	potassium chloride, hydroxyzine, metoprolol, ranitidine, hydroxychloroquine	?, 400, 200, 300, 400	?, 200 BID, 100 BID, 150 BID, 200 BID				65	F	osteomyelitis of the left hip, acute renal failure, hypertension, coronary artery disease with percutaneous transluminal coronary angioplasty, and systemic lupus erythematosus	200/100						605					143	2.8 - 3.4	0.7 - 0.75					34	7.7	i.v. naloxone, labetalol, magnesium sulfate, defibrillation, i.v. lidocaine, levofloxacin was discontinued and potassium and magnesium were replaced aggresively		/399	The remainder of the patient’s hospital stay was relatively uneventful with no further episodes of arrhythmias, and she was discharged home on the ninth day of hospitalization.	2 months before admission QTc 435 ms	CC1COC2=C3N1C=C(C(=O)C3=CC(=C2N4CCN(CC4)C)F)C(=O)O	361.37	75.01	1.15	6	1	2	26	49116
606	Isbister, 2010	20531221	Amisulpride	Depending on patient: 4000, 4600, 18000, 24000, 32000, 80000							+		Median age of whole group: 29 (22 - 41)																							Specific treatment for TdP was not well documented, but approximately half of the remainder of episodes resolved spontaneously, and half were treated with a DC shock. A magnesium infusion was administered in 5 of the 6 cases after the TdP resolved.				Torsades de pointes occurred in 6 cases (7%) out of 49 (amisulpride overdose)	CCN1CCCC1CNC(=O)C2=CC(=C(C=C2OC)N)S(=O)(=O)CC	369.48	110.11	1.6	5	2	8	25	2695
607	Falcón-Chévere, 2007	18756647	Sildenafil	50									49	M																											CCCC1=NN(C2=C1N=C(NC2=O)C3=C(C=CC(=C3)S(=O)(=O)N4CCN(CC4)C)OCC)C	474.6	121.8	1.94	8	1	7	33	58367
608	Toivonen, 1986	3744606	Thioridazine	5000							+		50	F	attempted suicide	130/90					480						136	3.9	0.67	8.4164	104					lidocaine, magnesium sulfate, cardiac pacing		440	The patient recovered without persistent sequelae.	Concentration of thioridazine 14 µmol/l (therapuetic range 0.3 - 5 µmol/l), Conclusion: magnesium may be useful as emergency treatment for torsades de pointes ventricular tachycardia, but other modes of therapy should be promptly initiated after its administration.	CN1CCCCC1CCN2C3=CC=CC=C3SC4=C2C=C(C=C4)S.C.	372.59	70.58	4.16	1	0	3	25	5060
609	Sinkiewicz, 2006	18634530	Thioridazine										82	F	schizophrenia													hypokalemia								infusion of magnesium sulphate, potassium supplementation and thioridazine discontinuation			Therapy was effective		CN1CCCCC1CCN2C3=CC=CC=C3SC4=C2C=C(C=C4)S.C.	372.59	70.58	4.16	1	0	3	25	5060
610	Wiesfeld, 1993	8213422	Almokalant	3		i.v.	enalapril						54	M	13-year-old inferior infarct, hypertension														0.69											Concentration: 76 nmol/l. Before Almokalant QTc = 398 msec. Almokalant given as 4.5 mg over a 10-minute period in nine other patients showed an increase of the corrected QT interval from 445 ± 18 to 548 ± 53 msec, at a plasma concentration of 390 ± 157 nmol/L.	CCCS(=O)CCCN(CC)CC(COC1=CC=C(C=C1)C#N)O	352.5	92.77	2.33	5	1	12	24	-
611	Gläser, 2001	11595612	Mibefradil	200	50 qid		Digitoxin, Captopril, Allopurinol, Spironolacton, and Furosemide	0.28, 25, 1200, 100, 40	0.07 qid, 12.5 bid, 300 qid, 50 bid, 20 bid				76	F	arterial hypertension, gout and varicosis for more than 10 years	130/56	45				620	530					142	4.2		10.3401					1.1312	Digitoxin and Mibefradil were stoppedon admission		/450		ECG studies, 2 years prior to admission, showedsinus rhythm with a heart rate of 73 bpm, PQ intervalof 0.157 s, QRS interval of 0.1 s and QTc interval of 0.43 s	CC(C)C1C2=C(CCC1(CCN(C)CCCC3=NC4=CC=CC=C4N3)OC(=O)COC)C=C(C=C2)F	495.6	67.45	5.18	6	1	12	36	2331
612	Chow, 1984	6206104	Procainamide										72	F	recurrent ventricular tachycardia, procainamide-induced lupus, type II diabetes mellitus, angina pectoris	160/80						530, 600			5800			4.3	0.9052	7.6						The patientwas subsequently withdrawn from lidocaine therapy and consented to invasive studies that she had previously refused.				Serum electrolytes were within normal limits.	CCN(CC)CCNC(=O)C1=CC=C(C=C1)N	235.33	58.36	1.49	2	2	7	17	2042
613	Eiden, 2007	17489884	Voriconazole	600	300 BID		aracytine, mitoxantrone and methotrexate, piperacillin-tazobactam, amikacin, vancomycin and liposomal amphotericin B, posaconazole						14	F	acute myeloid leukaemia	120/86						500						normal	0.44	normal						Magnesium					CC(C1=NC=NC=C1F)C(CN2C=NC=N2)(C3=C(C=C(C=C3)F)F)O	349.31	76.72	2.4	8	1	5	25	13789
614	Brown, 2014	24855597	Voriconazole	400	200 BID	i.v.	piperacillin/tazobactam, vancomycin, trimethoprim/sulfamethoxazole, frusemide, prednisolone, pantoprazole, filgrastim, tranexamic acid	9000, 1000, 540/1200, 240, 7.5, 40, 0.3, 500	4500 BID, 1000/d, 180/400 TID, 60/4 times a day, 7.5/d, 40/d, 0.3/d, 500/d	i.v., i.v., p.o., i.v., p.o., i.v., s.c., p.o.			59	M	haematological malignancies							579						3.8	1	8.9374					4864.16	Resuscitated with cardiopulmonary massage, adrenaline and external defibrillation, Voriconazole was ceased and not replaced with another antifungal, and electrolyte disturbances were corrected.			There were no further episodes of TdP.		CC(C1=NC=NC=C1F)C(CN2C=NC=N2)(C3=C(C=C(C=C3)F)F)O	349.31	76.72	2.4	8	1	5	25	13789
615	Brown, 2014	24855597	Voriconazole	400	200 BID	i.v.	caspofungin, prednisolone, metoclopramide, TPN	50, 15, 10		i.v., p.o., p.o. and i.v.			52	F	haematological malignancies							533						3.5	0.64	9.5786					757.904	Her antifungal therapy was switched to liposomal amphotericin.		/423	The patient had a pre-treatment QTc interval of 405 ms		CC(C1=NC=NC=C1F)C(CN2C=NC=N2)(C3=C(C=C(C=C3)F)F)O	349.31	76.72	2.4	8	1	5	25	13789
616	Reinhold, 2009	22190985	Voriconazole	400	200 BID		Methadone, abacavir, nevirapine, tenofovir	125, 600, 400, 300	125/d, 300 BID, 400/d, 300/d				57	M	human immunodeficiency virus, infective endocarditis, hepatitis C and orbital Aspergillus infection, opioid addiction							< 600 ms	258					3.7	1.1	8.6					1.2	i.v. amiodarone, isoproterenol,					CC(C1=NC=NC=C1F)C(CN2C=NC=N2)(C3=C(C=C(C=C3)F)F)O	349.31	76.72	2.4	8	1	5	25	13789
617	Omar, 2014	24462399	Trazodone	200		p.o.	haloperidol, furosemide	8, 40	2 mg q6h, 40	i.v., i.v.			31	F	morbidly obese, obstructive sleep apnea and schizophrenia, hypertension							850						3.7	0.6583							magnesium and potassium were corrected, amiodarone infusion, isoproterenol infusion					C1CN(CCN1CCCN2C(=O)N3C=CC=CC3=N2)C4=CC(=CC=C4)Cl	371.86	45.78	2.63	3	0	5	26	22813
618	Joy, 2011	21716272	Amisulpride	15000 (8600 - 26000)							+		38 (22-57)	4F, 4M							620 (600-660)	QTcB: 642 (623 - 654) QTcF: 642 (619 - 654)																		Electrocardiograms (ECGs) from a case series of 86 amisulpride overdose events in 66 patients were reviewed for abnormal QT intervals and torsade de pointes (TdP). Eight patients exhibited TdP.	CCN1CCCC1CNC(=O)C2=CC(=C(C=C2OC)N)S(=O)(=O)CC	369.48	110.11	1.6	5	2	8	25	2695
619	Bienias, 2014	25546990	Clarithromycin				amiodarone, cotrimoxazole						52	M	bilateral atypical pneumonia																										CCC1C(C(C(C(=O)C(CC(C(C(C(C(C(=O)O1)C)OC2CC(C(C(O2)C)O)(C)OC)C)OC3C(C(CC(O3)C)N(C)C)O)(C)OC)C)C)O)(C)O	747.95	182.91	2.28	14	4	8	52	33395
620	Chung, 2007	17976767	Trazodone	about 2000							+	-	30	F	suicide attempt	106/60	82	18	36		554	631					normal	normal	normal	normal						defibrillation with 200J, 300J, 360J, magnesium sulfate		435/473		The toxicological screenings for serum TCA, barbiturate, alcohol, and for urine benzodiazepines were negative	C1CN(CCN1CCCN2C(=O)N3C=CC=CC3=N2)C4=CC(=CC=C4)Cl	371.86	45.78	2.63	3	0	5	26	22813
621	Chang, 2009	19857426	Sulpiride	1500							+		22	F	sucide attempt	157/87	74	18	36	80	600	670	6798		5000		140	3.8	1.09	10.1798				13.5	1	amiodarone i.v., magnesium sulfate, lidocaine i.v.		440	The QT interval decreased at 58 hr after ingestion		CCN1CCCC1CNC(=O)C2=C(C=CC(=C2)S(=O)(=O)N)OC	341.43	110.11	0.76	6	2	7	23	1416
622	Novick, 2016	26621501	Cinacalcet										44	M	end-stage renal disease, hypertension, hepatitis C infection, human immunodeficiency virus infection, anemia, and secondary hyperparathyroidism													3.2	0.61	uncorrected of 1.65 mmol/L, ionized 0.71 mmol/L						He was resuscitated and transferred to the intensive care unit. On admission, cinacalcet was stopped, and magnesium, potassium, and calcium were administered.			Once his total body calcium was replaced, the QT interval normalized on his electrocardiogram and no further arrhythmias were observed.		CC(C1=CC=CC2=CC=CC=C21)NCCCC3=CC(=CC=C3)C(F)(F)F	357.4	12.03	5.84	4	1	7	26	44360
623	Keivanidou, 2009	19387967	Ciprofloxacin	800	400 BID	i.v.	sotalol	80	40 BID	p.o.			70	F	atrial fibrillation with rapid ventricular response							620														Intravenous magnesium was administered. Sotalol and ciprofloxacin were discontinued.		420	QT normalized to 0.42 within 3 days of drug cessation	Prior to initiation of ciprofloxacin QTc was 0.38	C1CC1N2C=C(C(=O)C3=CC(=C(C=C32)N4CCNCC4)F)C(=O)O	331.34	74.57	1.1	5	2	3	24	31446
624	Gulamhusein, 1982	7104914	Disopyramide			i.v.	furosemide, lidocaine, quinidine sulfate, procainamide						57	M	aortic stenosis, hypertension, mild dysonea, pulmonary edema						640							2.9							1.9004	Disopyramide therapy was stopped and lidocaine therapy continued, required cardioversion, pacing		380	the syncope had not recurred at the time of the 6-month follow-up examination		CC(C)N(CCC(C1=CC=CC=C1)(C2=CC=CC=N2)C(=O)N)C(C)C	339.47	59.22	3	3	1	8	25	2130
625	Gulamhusein, 1982	7104914	Trifluoperazine				doxepin hydrochloride, phenytoin, furosemide						71	M	chronic depression,						620							4.1							1.5995	All medications were discontinued and intravenous lidocaine therapy was started. Temporary overdrive pacing		410	After 72 hours the QT interval had returned to normal, so the pacing was discontinued.		CN1CCN(CC1)CCCN2C3=CC=CC=C3SC4=C2C=C(C=C4)C(F)(F)F	407.5	35.02	4.47	5	0	5	28	2302
626	Gulamhusein, 1982	7104914	Disopyramide	400 - 600	100 - 150 q6h								74	F	Dyspnea, atrial, fibrillation, syncope						590							3.5							0.7998	Discontinuation of antiarrhythmics		420			CC(C)N(CCC(C1=CC=CC=C1)(C2=CC=CC=N2)C(=O)N)C(C)C	339.47	59.22	3	3	1	8	25	2130
627	Gulamhusein, 1982	7104914	Disopyramide	600	150 q6h								71	F	Paroxysmal atrial, fibrillation, syncope						720							3.2							2.5995	Discontinuation of antiarrhythmics. Therapy with disopyramide was discontinued and a potassium supplement given.		430	No further episodes of syncope occurred.		CC(C)N(CCC(C1=CC=CC=C1)(C2=CC=CC=N2)C(=O)N)C(C)C	339.47	59.22	3	3	1	8	25	2130
628	Beattie, 1984	6531689	Sotalol	2000							+	+	57	M	suicide attempt, hypertension	110/70						680			14100	1000 - 2000		normal		normal						gastric lavage, atropine sulphate, infusion of isoprenaline			patient's recovery was uneventful		CC(C)NCC(C1=CC=C(C=C1)NS(=O)(=O)C)O	272.36	86.81	1.03	4	3	6	18	4950
629	Hii, 1991	1721143	Propafenone	900	300 q8h		Quinidine, digoxine						77	F	atrial fibrillation with a ventricular response rate of 145 per minute							600																		First episode of TdP occured after quinidine administration. Quinidine was disscontinued, and then propafenon was started. Ten days after quinidine had heen stopped, while the patient's only medications were propafenone 300 mg q.8h. and digoxin 0.125 mg daily, torsade de pointes recurred.	CCCNCC(COC1=CC=CC=C1C(=O)CCC2=CC=CC=C2)O	341.44	58.56	3.42	4	2	11	25	3994
630	Mittal, 2014	25438492	Ivabradine	10	5 BID		Diltiazem, Ranolazine	180, 1000	90 BID, 500 BID				80	F	unstable angina	170/100	64					470					123	3.8	1.2343	10.9						Ivabradine and diltiazem were discontinued			Heart rate and QTc interval gradually normalized after three days		CN(CCCN1CCC2=CC(=C(C=C2CC1=O)OC)OC)CC3CC4=CC(=C(C=C34)OC)OC	468.59	60.47	3.37	6	0	10	34	3445
631	Lamont, 2006	17026725	Methadone	145			tenofovir plus a combined preparation of abacavir, lamivudine, zidovudine, alprazola and trazodone						50	F	history of i.v. drug use, HIV infection	142/72	86					618						3.2	1.3							i.v. lidocaine, magnesium. Potassium and magnesium were replaced, alprazolam and trazodone were discontinued, and the methadone dosage tapered by 10% daily. Temporary pacing, labetalol.		/365			CCC(=O)C(CC(C)N(C)C)(C1=CC=CC=C1)C2=CC=CC=C2	309.45	20.31	4.06	2	0	7	23	15227
632	Tan, 1998	9505930	Digoxin				furosemide, nitroprusside, acenocoumarol						67	F	chronic atrial fibrillation, asthma cardiale						480, 600	560, 570			2.5											digoxine was replaced by metoprolol			Within days, QT and QTc intervals became normal and the U waves disappeared. Neither torsades de pointes nor angina pectoris recurred.		CC1C(C(CC(O1)OC2C(OC(CC2O)OC3C(OC(CC3O)OC4CCC5(C(C4)CCC6C5CC(C7(C6(CCC7C8=CC(=O)OC8)O)C)O)C)C)C)O)O	780.94	203.06	1.87	14	6	7	55	22420
633	Laqueille, 2013	24247876	Methadone	80 - 200			bisacodyl				bisacodyl		46	F	a history of cocaine and heroin dependence and cannabis dependence							491, 500						2.7								treatment with ramipril and bisprolol					CCC(=O)C(CC(C)N(C)C)(C1=CC=CC=C1)C2=CC=CC=C2	309.45	20.31	4.06	2	0	7	23	15227
634	Arstall, 1992	1409197	Sotalol	320			digoxin						69	F	mitral valvotomy							560						3.9	0.87							Sotalol and digoxin were ceased, i.v. magnesium. Therapy with amiodarone was subsequently initiated on recurrence of rapid atrial fibrillation.			no recurrence of symptoms over the next 2 years		CC(C)NCC(C1=CC=C(C=C1)NS(=O)(=O)C)O	272.36	86.81	1.03	4	3	6	18	4950
[truncated: 3 more columns]

## Sheet: Drugs properties
Drug	SMILE	Molecular Weight (g/mol)	TPSA (Å)	LogP	HBA	HBD	Number of rotatable bonds	Number of heavy atoms	pKa	Total No of reports	No of Cardiac cases	No of TdP	Deaths due to TdP
Dofetilide	CN(CCC1=CC=C(C=C1)NS(=O)(=O)C)CCOC2=CC=C(C=C2)NS(=O)(=O)C	441.56	121.57	1.93	6	2	11	29	10.78, 8.99, 10.15	8650	2741	188	15
Famotidine	C1=C(N=C(S1)N=C(N)N)CSCCC(=NS(=O)(=O)N)N	337.45	237.75	-0.26	6	4	7	20	7.95, 0.14, 1.11, 9.24	17208	1021	74	19
Levetiracetam	CCC(C(=O)N)N1CCCC1=O	170.21	63.4	0.08	2	1	3	12		51017	2294	44	0
Terlipressin	C1CC(N(C1)C(=O)C2CSSCC(C(=O)NC(C(=O)NC(C(=O)NC(C(=O)NC(C(=O)N2)CC(=O)N)CCC(=O)N)CC3=CC=CC=C3)CC4=CC=C(C=C4)O)NC(=O)CNC(=O)CNC(=O)CN)C(=O)NC(CCCCN)C(=O)NCC(=O)N	1227.37	563.45	-4.78	17	16	31	85		62	25	0	0
Hydroxychloroquine	CCN(CCCC(C)NC1=C2C=CC(=CC2=NC=C1)Cl)CCO	335.87	48.39	3.37	3	2	9	23		45472	3884	169	13
Risperidone	CC1=C(C(=O)N2CCCCC2=N1)CCN3CCC(CC3)C4=NOC5=C4C=CC(=C5)F	410.48	64.16	3.62	6	0	4	30		95070	5960	127	18
Sibutramine	CC(C)CC(C1(CCC1)C2=CC=C(C=C2)Cl)N(C)C	279.85	3.24	4.61	1	0	5	19		7165	703	1	1
Quetiapine	C1CN(CCN1CCOCCO)C2=NC3=CC=CC=C3SC4=CC=CC=C42	383.51	73.6	2.77	4	1	6	27		97152	9863	192	5
Fluconazole	C1=CC(=C(C=C1F)F)C(CN2C=NC=N2)(CN3C=NC=N3)O	306.27	81.65	0.88	7	1	5	22		21845	1909	267	23
Interferon-Alpha	CCCN(CCOC1=C(C=C(C=C1Cl)Cl)Cl)C(=O)N2C=CN=C2.C(S(=O)(=O)[O-])(I)I.[Na+]	746.55	112.94	2	6	0	9	31		-	-	-	-
Amiodarone	CCCCC1=C(C2=CC=CC=C2O1)C(=O)C3=CC(=C(C(=C3)I)OCCN(CC)CC)I	645.31	42.68	6.49	4	0	11	31		33532	9543	845	56
Degarelix	CC(C)CC(C(=O)NC(CCCCNC(C)C)C(=O)N1CCCC1C(=O)NC(C)C(=O)N)NC(=O)C(CC2=CC=C(C=C2)NC(=O)N)NC(=O)C(CC3=CC=C(C=C3)NC(=O)C4CC(=O)NC(=O)N4)NC(=O)C(CO)NC(=O)C(CC5=CN=CC=C5)NC(=O)C(CC6=CC=C(C=C6)Cl)NC(=O)C(CC7=CC8=CC=CC=C8C=C7)NC(=O)C	1632.3	512.87	0.66	18	17			11.84, 13.03, 11.51, 11.76, 14.85, 10.68, 13.88, 11.71, 12.67, 15.74, 12.16, 13.28, 11.99, 11.23, 12.28	3113	234	2	0
Alfuzosin	CN(CCCNC(=O)C1CCCO1)C2=NC3=CC(=C(C=C3C(=N2)N)OC)OC	389.45	111.83	1.58	6	2	9	28		3494	346	19	2
Leuprolide	CCNC(=O)C1CCCN1C(=O)C(CCCN=C(N)N)NC(=O)C(CC(C)C)NC(=O)C(CC(C)C)NC(=O)C(CC2=CC=C(C=C2)O)NC(=O)C(CO)NC(=O)C(CC3=CNC4=CC=CC=C43)NC(=O)C(CC5=CN=CN5)NC(=O)C6CCC(=O)N6	1209.4	431.54	0.17	14	15	41	87		54679	2510	26	6
Abiraterone	CC12CCC(CC1=CCC3C2CCC4(C3CC=C4C5=CN=CC=C5)C)O	349.51	33.12	4.48	2	1	1	26		26382	1447	11	3
Bicalutamide	CC(CS(=O)(=O)C1=CC=C(C=C1)F)(C(=O)NC2=CC(=C(C=C2)C#N)C(F)(F)F)O	430.37	115.64	3.06	9	2	7	29		5976	762	58	0
Citalopram	CN(C)CCCC1(C2=C(CO1)C=C(C=C2)C#N)C3=CC=C(C=C3)F	324.39	36.26	3.68	4	0	5	24		44787	6103	332	48
Tiapride	CCN(CC)CCNC(=O)C1=C(C=CC(=C1)S(=O)(=O)C)OC	328.43	84.09	1.71	5	1	9	22		1161	119	9	0
Sotalol	CC(C)NCC(C1=CC=C(C=C1)NS(=O)(=O)C)O	272.36	86.81	1.03	4	3	6	18		4950	2201	357	34
Quinidine	COC1=CC2=C(C=CN=C2C=C1)C(C3CC4CCN3CC4C=C)O	324.42	45.59	2.81	4	1	4	24		819	189	23	4
Levofloxacin	CC1COC2=C3N1C=C(C(=O)C3=CC(=C2N4CCN(CC4)C)F)C(=O)O	361.37	75.01	1.15	6	1	2	26		49116	3472	300	53
Ibutilide	CCCCCCCN(CC)CCCC(C1=CC=C(C=C1)NS(=O)(=O)C)O	384.58	78.02	3.63	4	2	14	26		251	228	128	8
Methadone	CCC(=O)C(CC(C)N(C)C)(C1=CC=CC=C1)C2=CC=CC=C2	309.45	20.31	4.06	2	0	7	23		15227	2229	251	10
Olanzapine	CC1=CC2=C(S1)NC3=CC=CC=C3N=C2N4CCN(CC4)C	312.43	59.11	2.91	2	1	1	22		61784	6851	148	17
Haloperidol	C1CN(CCC1(C2=CC=C(C=C2)Cl)O)CCCC(=O)C3=CC=C(C=C3)F	375.86	40.54	4.22	4	1	6	26		24265	2825	239	35
Amisulpride	CCN1CCCC1CNC(=O)C2=CC(=C(C=C2OC)N)S(=O)(=O)CC	369.48	110.11	1.6	5	2	8	25		2695	422	20	1
Ziprasidone	C1CN(CCN1CCC2=C(C=C3C(=C2)CC(=O)N3)Cl)C4=NSC5=CC=CC=C54	412.94	76.71	3.57	3	1	4	28		5347	729	37	12
Trazodone	C1CN(CCN1CCCN2C(=O)N3C=CC=CC3=N2)C4=CC(=CC=C4)Cl	371.86	45.78	2.63	3	0	5	26		22813	3190	89	11
Donepezil	COC1=C(C=C2C(=C1)CC(C2=O)CC3CCN(CC3)CC4=CC=CC=C4)OC	379.49	38.77	4	4	0	6	28		13457	2526	141	5
Eperisone	CCC1=CC=C(C=C1)C(=O)C(C)CN2CCCCC2	259.39	20.31	3.54	2	0	5	19		210	25	5	0
Droperidol	C1CN(CC=C1N2C3=CC=CC=C3NC2=O)CCCC(=O)C4=CC=C(C=C4)F	379.43	58.1	3.56	4	1	6	28		1644	357	36	7
Sulpiride	CCN1CCCC1CNC(=O)C2=C(C=CC(=C2)S(=O)(=O)N)OC	341.43	110.11	0.76	6	2	7	23		1416	223	51	3
Propofol	CC(C)C1=C(C(=CC=C1)C(C)C)O	178.27	20.23	3.36	1	1	2	13		18137	3877	79	7
Sevoflurane	C(OC(C(F)(F)F)C(F)(F)F)F	200.05	9.23	2.94	8	0	4	12		5433	1290	63	4
Loperamide	CN(C)C(=O)C(CCN1CCC(CC1)(C2=CC=C(C=C2)Cl)O)(C3=CC=CC=C3)C4=CC=CC=C4	477.04	43.78	4.67	3	1	8	34		18116	1613	280	21
Domperidone	C1CN(CCC1N2C3=C(C=C(C=C3)Cl)NC2=O)CCCN4C5=CC=CC=C5NC4=O	425.91	78.82	3.41	3	2	5	30		2729	390	50	6
Terfenadine	CC(C)(C)C1=CC=C(C=C1)C(CCCN2CCC(CC2)C(C3=CC=CC=C3)(C4=CC=CC=C4)O)O	471.67	43.7	5.73	3	2	9	35		6199	1859	58	10
Pentamidine	C1=CC(=CC=C1C(=N)N)OCCCCCOC2=CC=C(C=C2)C(=N)N	340.42	118.2	2.72	4	4	10	25		1589	168	16	6
Voriconazole	CC(C1=NC=NC=C1F)C(CN2C=NC=N2)(C3=C(C=C(C=C3)F)F)O	349.31	76.72	2.4	8	1	5	25		13789	871	65	7
Quinine	COC1=CC2=C(C=CN=C2C=C1)C(C3CC4CCN3CC4C=C)O	324.42	45.59	2.81	4	1	4	24		1718	198	7	0
Clofazimine	CC(C)N=C1C=C2C(=NC3=CC=CC=C3N2C4=CC=C(C=C4)Cl)C=C1NC5=CC=C(C=C5)Cl	473.4	42.21	6.43	2	1	4	33		3001	324	14	3
Capecitabine	CCCCCOC(=O)NC1=NC(=O)N(C=C1F)C2C(C(C(O2)C)O)O	359.35	122.91	0.84	8	3	8	25		61245	3985	4	0
Rucaparib	CNCC1=CC=C(C=C1)C2=C3CCNC(=O)C4=C3C(=CC(=C4)F)N2	323.36	56.92	3.02	3	3	3	24		318	10	0	0
Lisinopril	C1CC(N(C1)C(=O)C(CCCCN)NC(CCC2=CC=CC=C2)C(=O)O)C(=O)O	405.49	132.96	0.08	7	4	13	29		51633	4979	32	4
Ibogaine	CCC1CC2CC3C1N(C2)CCC4=C3NC5=C4C=C(C=C5)OC	310.43	28.26	3.56	2	1	2	23		26	7	4	0
Aspirin	CC(=O)OC1=CC=CC=C1C(=O)O	180.16	63.6	1.28	4	1	3	13		105492	11876	42	7
Procainamide	CCN(CC)CCNC(=O)C1=CC=C(C=C1)N	235.33	58.36	1.49	2	2	7	17		2042	355	31	0
Doxepin	CN(C)CCC=C1C2=CC=CC=C2COC3=CC=CC=C31	279.38	12.47	3.84	2	0	3	21		7378	1152	20	2
Pentamidine Isethionate	C1=CC(=CC=C1C(=N)N)OCCCCCOC2=CC=C(C=C2)C(=N)N.C(CS(=O)(=O)O)O.C(CS(=O)(=O)O)O	592.68	284.16	1.51	12	8	14	39		945	107	8	2
Clarithromycin	CCC1C(C(C(C(=O)C(CC(C(C(C(C(C(=O)O1)C)OC2CC(C(C(O2)C)O)(C)OC)C)OC3C(C(CC(O3)C)N(C)C)O)(C)OC)C)C)O)(C)O	747.95	182.91	2.28	14	4	8	52		33395	3105	210	14
Trimethoprim	COC1=CC(=CC(=C1OC)OC)CC2=CN=C(N=C2N)N	290.32	105.51	1.16	5	2	5	21		3328	188	12	12
Maprotiline	CNCCCC12CCC(C3=CC=CC=C31)C4=CC=CC=C24	277.4	12.03	4.31	1	1	4	21		2384	236	6	0
Probucol	CC(C)(C)C1=CC(=CC(=C1O)C(C)(C)C)SC(C)(C)SC2=CC(=C(C(=C2)C(C)(C)C)O)C(C)(C)C	516.84	91.06	8.68	2	2	8	35		921	102	6	0
Astemizole	COC1=CC=C(C=C1)CCN2CCC(CC2)NC3=NC4=CC=CC=C4N3CC5=CC=C(C=C5)F	458.57	42.32	5	4	1	8	34		1786	363	21	2
Erythromycin Lactobionate	CCC1C(C(C(C(=O)C(CC(C(C(C(C(C(=O)O1)C)OC2CC(C(C(O2)C)O)(C)OC)C)OC3C(C(CC(O3)C)N(C)C)O)(C)O)C)C)O)(C)O.C(C1C(C(C(C(O1)OC(C(CO)O)C(C(C(=O)O)O)O)O)O)O)O	1092.22	411.51	-1.99	26	14	15	75		915	116	21	3
Chloroquine	CCN(CC)CCCC(C)NC1=C2C=CC(=CC2=NC=C1)Cl	319.87	28.16	4.15	2	1	8	22		1004	157	17	7
Cocaine	CN1C2CCC1C(C(C2)OC(=O)C3=CC=CC=C3)C(=O)OC	303.35	55.84	2.16	5	0	5	22		10723	2256	31	15
Flecainide	C1CCNC(C1)CNC(=O)C2=C(C=CC(=C2)OCC(F)(F)F)OCC(F)(F)F	414.34	59.59	3.69	10	2	10	28		5635	2579	121	9
Cesium Chloride	[Cl-].[Cs+]	168.36	0	-	-	-	0	2		2	1	1	0
Moxifloxacin	COC1=C2C(=CC(=C1N3CC4CCCNC4C3)F)C(=O)C(=CN2C5CC5)C(=O)O	401.43	83.8	1.8	6	2	4	29		23663	2603	194	22
Azithromycin	CCC1C(C(C(N(CC(CC(C(C(C(C(C(=O)O1)C)OC2CC(C(C(O2)C)O)(C)OC)C)OC3C(C(CC(O3)C)N(C)C)O)(C)O)C)C)C)O)(C)O	748.98	180.08	2.02	14	5	7	52		894	125	13	0
Fluoxetine	CNCCC(C1=CC=CC=C1)OC2=CC=C(C=C2)C(F)(F)F	309.33	21.26	4.32	5	1	7	22		18848	2593	162	9
Sertraline	CNC1CCC(C2=CC=CC=C12)C3=CC(=C(C=C3)Cl)Cl	306.23	12.03	4.54	1	1	2	20		87081	6991	123	13
Erythromycin	CCC1C(C(C(C(=O)C(CC(C(C(C(C(C(=O)O1)C)OC2CC(C(C(O2)C)O)(C)OC)C)OC3C(C(CC(O3)C)N(C)C)O)(C)O)C)C)O)(C)O	733.93	193.91	1.87	14	5	7	51		11800	818	133	11
Amantadine Hydrochloride	C1C2CC3CC1CC(C2)(C3)N.Cl	187.71	26.02	2.12	1	1	0	12		4076	315	10	3
Garenoxacin	CC1C2=C(CN1)C=C(C=C2)C3=C(C4=C(C=C3)C(=O)C(=CN4C5CC5)C(=O)O)OC(F)F	426.41	80.56	3.16	7	2	5	31		173	36	10	0
Carbimazole	CCOC(=O)N1C=CN(C1=S)C	186.23	68.25	1.14	2	0	3	12		634	100	8	0
Osimertinib	CN1C=C(C2=CC=CC=C21)C3=NC(=NC=C3)NC4=C(C=C(C(=C4)NC(=O)C=C)N(C)CCN(C)C)OC	499.61	87.55	3.24	5	2	11	37		10249	641	15	3
Chlorpheniramine	CN(C)CCC(C1=CC=C(C=C1)Cl)C2=CC=CC=N2	274.79	16.13	3.48	2	0	5	19		4668	703	20	1
Escitalopram	CN(C)CCCC1(C2=C(CO1)C=C(C=C2)C#N)C3=CC=C(C=C3)F	324.39	36.26	3.68	4	0	5	24		23635	3372	115	6
Enalapril	CCOC(=O)C(CCC1=CC=CC=C1)NC(C)C(=O)N2CCCC2C(=O)O	376.45	95.94	1.56	6	2	11	27		23477	3341	9	2
Nefazodone	CCC1=NN(C(=O)N1CCOC2=CC=CC=C2)CCCN3CCN(CC3)C4=CC(=CC=C4)Cl	470.01	55.53	3.77	4	0	10	33		8848	414	11	0
Prenylamine	CC(CC1=CC=CC=C1)NCCC(C2=CC=CC=C2)C3=CC=CC=C3	329.48	12.03	5.39	1	1	8	25		-	-	-	-
Dextrose	C(C1C(C(C(C(O1)O)O)O)O)O.O	198.17	119.61	-2.54	7	6	1	13		4141	393	7	0
Atazanavir	CC(C)(C)C(C(=O)NC(CC1=CC=CC=C1)C(CN(CC2=CC=C(C=C2)C3=CC=CC=N3)NC(=O)C(C(C)(C)C)NC(=O)OC)O)NC(=O)OC	704.86	171.22	3.82	9	5	22	51		9578	586	23	2
Ketanserin	C1CN(CCC1C(=O)C2=CC=C(C=C2)F)CCN3C(=O)C4=CC=CC=C4NC3=O	395.43	75.17	3	5	1	5	29		10	3	2	0
Digoxin	CC1C(C(CC(O1)OC2C(OC(CC2O)OC3C(OC(CC3O)OC4CCC5(C(C4)CCC6C5CC(C7(C6(CCC7C8=CC(=O)OC8)O)C)O)C)C)C)O)O	780.94	203.06	1.87	14	6	7	55		22420	10060	185	18
Quinidine Gluconate	COC1=CC2=C(C=CN=C2C=C1)C(C3CC4CCN3CC4C=C)O.C(C(C(C(C(C(=O)O)O)O)O)O)O	520.57	184.04	0.17	11	7	9	37		907	201	20	4
Disopyramide	CC(C)N(CCC(C1=CC=CC=C1)(C2=CC=CC=N2)C(=O)N)C(C)C	339.47	59.22	3	3	1	8	25		2130	593	53	4
Propranolol	CC(C)NCC(COC1=CC=CC2=CC=CC=C21)O	259.34	41.49	2.84	3	2	6	19		19021	4184	72	3
Thioridazine	CN1CCCCC1CCN2C3=CC=CC=C3SC4=C2C=C(C=C4)S.C.	372.59	70.58	4.16	1	0	3	25		5060	570	22	2
Ranolazine	CC1=C(C(=CC=C1)C)NC(=O)CN2CCN(CC2)CC(COC3=CC=CC=C3OC)O	427.54	74.27	2.41	6	2	10	31		18335	2536	58	2
Imipenem	CC(C1C2CC(=C(N2C1=O)C(=O)O)SCCN=CN)O	299.35	141.52	-0.12	5	3	6	20		1565	142	3	0
Gatifloxacin	CC1CN(CCN1)C2=C(C=C3C(=C2OC)N(C=C(C3=O)C(=O)O)C4CC4)F	375.39	83.8	1.26	6	2	4	27		4713	349	56	5
Indapamide	CC1CC2=CC=CC=C2N1NC(=O)C3=CC(=C(C=C3)Cl)S(=O)(=O)N	365.83	100.88	2.03	4	2	4	24		6057	825	93	8
Lopinavir+Ritonavir	CC1=C(C(=CC=C1)C)OCC(=O)NC(CC2=CC=CC=C2)C(CC(CC3=CC=CC=C3)NC(=O)C(C(C)C)N4CCCNC4=O)O.CC(C)C1=NC(=CS1)CN(C)C(=O)NC(C(C)C)C(=O)NC(CC2=CC=CC=C2)CC(C(CC3=CC=CC=C3)NC(=O)OCC4=CN=CS4)O	1349.75	322.26	8.04	12	8	39	96		14019	1173	20	5
Levetiracetam	CCC(C(=O)N)N1CCCC1=O	170.21	63.4	0.08	2	1	3	12		51017	2294	44	0
Chlorpromazine	CN(C)CCCN1C2=CC=CC=C2SC3=C1C=C(C=C3)Cl	318.86	31.78	4.29	1	0	4	21		8139	827	49	14
Zolpidem	CC1=CC=C(C=C1)C2=C(N3C=C(C=CC3=N2)C)CC(=O)N(C)C	307.39	37.61	3.14	2	0	4	23		35989	3532	32	3
Metronidazole	CC1=NC=C(N1CCO)[N+](=O)[O-]	171.15	83.87	-0.23	4	1	3	12		19204	1026	76	3
Ciprofloxacin	C1CC1N2C=C(C(=O)C3=CC(=C(C=C32)N4CCNCC4)F)C(=O)O	331.34	74.57	1.1	5	2	3	24		31446	2742	190	4
Loratadine	CCOC(=O)N1CCC(=C2C3=C(CCC4=C2N=CC=C4)C=C(C=C3)Cl)CC1	382.88	42.43	4.43	3	0	3	27		32091	1322	74	4
Phenothiazine	C1=CC=C2C(=C1)NC3=CC=CC=C3S2	199.27	37.33	3.32	0	1	0	14		239	54	0	0
Diphenhydramine	CN(C)CCOC(C1=CC=CC=C1)C2=CC=CC=C2	255.35	12.47	3.22	2	0	6	19		11112	2063	64	6
Dronedarone	CCCCC1=C(C2=C(O1)C=CC(=C2)NS(=O)(=O)C)C(=O)C3=CC=C(C=C3)OCCCN(CCCC)CCCC	556.76	97.23	6.05	6	1	18	39		5843	2348	70	11
Lansoprazole	CC1=C(C=CN=C1CS(=O)C2=NC3=CC=CC=C3N2)OCC(F)(F)F	369.36	87.08	3.16	7	1	6	25		57477	2063	39	0
Efavirenz	C1CC1C#CC2(C3=C(C=CC(=C3)Cl)NC(=O)O2)C(F)(F)F	315.67	38.33	3.8	5	1	1	21		14034	809	7	0
Ajmaline	CCC1C2CC3C4C5(CC(C2C5O)N3C1O)C6=CC=CC=C6N4C	326.43	46.94	1.53	3	2	1	24		30	14	0	0
Ondansetron	CC1=NC=CN1CC2CCC3=C(C2=O)C4=CC=CC=C4N3C	293.36	39.82	2.54	2	0	2	22		21409	3387	325	18
Aripiprazole	C1CC(=O)NC2=C1C=CC(=C2)OCCCCN3CCN(CC3)C4=C(C(=CC=C4)Cl)Cl	448.39	44.81	4.21	3	1	7	30		66444	3674	46	1
Ivabradine	CN(CCCN1CCC2=CC(=C(C=C2CC1=O)OC)OC)CC3CC4=CC(=C(C=C34)OC)OC	468.59	60.47	3.37	6	0	10	34		3445	1074	89	12
Remdesivir	CCC(CC)COC(=O)C(C)NP(=O)(OCC1C(C(C(O1)(C#N)C2=CC=C3N2N=CN=C3N)O)O)OC4=CC=CC=C4	602.58	213.36	1.5	12	4	14	42		5436	761	3	0
Doxorubicin	CC1C(C(CC(O1)OC2CC(CC3=C2C(=C4C(=C3O)C(=O)C5=C(C4=O)C(=CC=C5)OC)O)(C(=O)CO)O)N)O	543.52	206.07	0.44	12	6	5	39		75647	8372	18	3
Tetrafluoroethane	C(C(F)(F)F)F	102.03	0	1.96	4	0	1	6		-	-	-	-
Hydroxyzine	C1CN(CCN1CCOCCO)C(C2=CC=CC=C2)C3=CC=C(C=C3)Cl	374.9	35.94	3.17	4	1	8	26		11403	1715	78	16
Doxylamine	CC(C1=CC=CC=C1)(C2=CC=CC=N2)OCCN(C)C	270.37	25.36	2.67	3	0	6	20		1008	163	1	1
Thioridazine hydrochloride	CN1CCCCC1CCN2C3=CC=CC=C3SC4=C2C=C(C=C4)SC.Cl	407.04	57.08	4.49	1	0	4	26		5060	570	22	2
Verapamil	CC(C)C(CCCN(C)CCC1=CC(=C(C=C1)OC)OC)(C#N)C2=CC(=C(C=C2)OC)OC	454.6	63.95	4.45	6	0	13	33		22286	5674	43	3
Papaverine	COC1=C(C=C(C=C1)CC2=NC=CC3=CC(=C(C=C32)OC)OC)OC	339.39	49.81	3.32	5	0	6	25		346	64	3	0
Roxithromycin	CCC1C(C(C(C(=NOCOCCOC)C(CC(C(C(C(C(C(=O)O1)C)OC2CC(C(C(O2)C)O)(C)OC)C)OC3C(C(CC(O3)C)N(C)C)O)(C)O)C)C)O)(C)O	837.05	216.89	2.32	17	5	13	58		661	84	10	1
Terodiline	CC(CC(C1=CC=CC=C1)C2=CC=CC=C2)NC(C)(C)C	281.44	12.03	4.68	1	1	6	21		6	3	0	0
Cisapride	COC1CN(CCC1NC(=O)C2=CC(=C(C=C2OC)N)Cl)CCCOC3=CC=C(C=C3)F	465.95	86.05	3.27	6	2	10	32		8220	3066	340	40
Metoclopramide	CCN(CC)CCNC(=O)C1=CC(=C(C=C1OC)N)Cl	299.8	67.59	2.28	3	2	8	20		30471	1596	123	1
Amitriptyline	CN(C)CCC=C1C2=CC=CC=C2CCC3=CC=CC=C31	277.4	3.24	4.36	1	0	3	21		24514	3923	92	5
Pimozide	C1CN(CCC1N2C3=CC=CC=C3NC2=O)CCCC(C4=CC=C(C=C4)F)C5=CC=C(C=C5)F	461.55	41.03	5.72	4	1	7	34		862	151	15	3
Ketoconazole	CC(=O)N1CCN(CC1)C2=CC=C(C=C2)OCC3COC(O3)(CN4C=CN=C4)C5=C(C=C(C=C5)Cl)Cl	531.43	69.06	3.56	5	0	8	36		7466	268	16	2
Adenosine	C1=NC(=C2C(=N1)N(C=N2)C3C(C(C(O3)CO)O)O)N	267.24	139.54	-1.61	7	4	2	19		1303	583	6	0
Propoxyphene	CCC(=O)OC(CC1=CC=CC=C1)(C2=CC=CC=C2)C(C)CN(C)C	339.47	29.54	4.17	3	0	9	25		7104	4174	1	1
Dolasetron	C1C2CC3CC(CC1N3CC2=O)OC(=O)C4=CNC5=CC=CC=C54	324.37	62.4	2.3	4	1	3	24		363	110	2	0
Solifenacin	C1CN2CCC1C(C2)OC(=O)N3CCC4=CC=CC=C4C3C5=CC=CC=C5	362.46	32.78	3.39	3	0	4	27		13118	494	30	0
Sumatriptan	CNS(=O)(=O)CC1=CC2=C(C=C1)NC=C2CCN(C)C	295.4	73.58	1.46	4	2	6	20		28257	1947	34	2
Itraconazole	CCC(C)N1C(=O)N(C=N1)C2=CC=C(C=C2)N3CCN(CC3)C4=CC=C(C=C4)OCC5COC(O5)(CN6C=NC=N6)C7=C(C=C(C=C7)Cl)Cl	705.63	104.7	4.71	7	0	11	49		10789	1086	45	7
Oxaliplatin	C1CCC(C(C1)[NH-])[NH-].C(=O)(C(=O)O)O.[Pt+2]	397.29	98.66	-0.91	6	4	1	15		43720	4056	18	1
Licorice	CC1(C2CCC3(C(C2(CCC1OC4C(C(C(C(O4)C(=O)O)O)O)OC5C(C(C(C(O5)C(=O)O)O)O)O)C)C(=O)C=C6C3(CCC7(C6CC(CC7)(C)C(=O)O)C)C)C)C.[Zn]	888.31	267.04	-8.03	16	8	7	59		48	8	3	0
Bepridil	CC(C)COCC(CN(CC1=CC=CC=C1)C2=CC=CC=C2)N3CCCC3	366.54	15.71	4.47	2	0	10	27		304	165	37	10
Ioxaglate	CC(=O)N(C)C1=C(C(=C(C(=C1I)C(=O)NCC(=O)NC2=C(C(=C(C(=C2I)C(=O)O)I)C(=O)NCCO)I)I)C(=O)NC)I	1268.88	194.24	3.55	8	6	15	43		88	6	0	0
Dobutamine	CC(CCC1=CC=C(C=C1)O)NCCC2=CC(=C(C=C2)O)O	301.38	72.72	2.91	4	4	7	22		2433	1050	23	3
Meglumine antimoniate	CNCC(C(C(C(CO)O)O)O)O.O[Sb](=O)=O	365.98	167.55	-2.9	9	7	6	17		13	1	0	0
Aprindine	CCN(CC)CCCN(C1CC2=CC=CC=C2C1)C3=CC=CC=C3	322.5	6.48	4.37	1	0	8	24		85	32	2	0
Cetirizine	C1CN(CCN1CCOCC(=O)O)C(C2=CC=CC=C2)C3=CC=C(C=C3)Cl	388.9	53.01	2.56	5	1	8	27		32409	1919	37	2
Imipramine	CN(C)CCCN1C2=CC=CC=C2CCC3=CC=CC=C31	280.4	6.48	3.8	1	0	4	21		6335	686	13	2
Arsenic	[As]	74.92	0	-	-	-	0	-		1927	326	9	2
Sildenafil	CCCC1=NN(C2=C1N=C(NC2=O)C3=C(C=CC(=C3)S(=O)(=O)N4CCN(CC4)C)OCC)C	474.6	121.8	1.94	8	1	7	33		58367	5913	6	1
Almokalant	CCCS(=O)CCCN(CC)CC(COC1=CC=C(C=C1)C#N)O	352.5	92.77	2.33	5	1	12	24		-	-	-	-
Mibefradil	CC(C)C1C2=C(CCC1(CCN(C)CCCC3=NC4=CC=CC=C4N3)OC(=O)COC)C=C(C=C2)F	495.6	67.45	5.18	6	1	12	36		2331	886	36	3
Cinacalcet	CC(C1=CC=CC2=CC=CC=C21)NCCCC3=CC(=CC=C3)C(F)(F)F	357.4	12.03	5.84	4	1	7	26		44360	1044	8	1
Trifluoperazine	CN1CCN(CC1)CCCN2C3=CC=CC=C3SC4=C2C=C(C=C4)C(F)(F)F	407.5	35.02	4.47	5	0	5	28		2302	150	1	0
Propafenone	CCCNCC(COC1=CC=CC=C1C(=O)CCC2=CC=CC=C2)O	341.44	58.56	3.42	4	2	11	25		3994	1673	17	4
Pembrolizumab	-	-	-	-	-	-	-	-		28661	1693	2	0
Marijuana	-	-	-	-	-	-	-	-		-	-	-	-
